# Supplementary material for: SABRE: a method for assessing the stability of gene modules in complex tissues and subject populations
Source: BMC Bioinformatics. 2016 Nov 14;17:460. doi: 10.1186/s12859-016-1319-8 (PMC5109843; doi:10.1186/s12859-016-1319-8)
Supplement: Additional file 2: Table S1. — Patient demographics. Demographic characteristics of the 238 COPD patients. (CSV 495 bytes) [file 12859_2016_1319_MOESM2_ESM.csv]

Supplementary Table S1: Demographic characteristic of the 238 COPD patients
General	Number of Patients	238
	Age	64.16 (+/- 6.22)
	Sex (% male)	64.29%
	BMI	28.08 (+/ -6.01)
Disease	GOLD Stage	2=105, 3=104, 4=29
	FEV1 (% predicted)	49.52% (+/- 16.20%)
	Number of Exacerbations in Previous Year	1.57 (+/- 1.82)
Drugs	Statins	22.69%
	Inhaled Corticosteroids	78.57%
	Long-Acting Beta-Agonists	72.27%
	Long-Acting Anticholinergics	52.52%
Comorbidities	Asthma	22.69%
	Diabetes	10.50%
