# Supplementary material for: SABRE: a method for assessing the stability of gene modules in complex tissues and subject populations
Source: BMC Bioinformatics. 2016 Nov 14;17:460. doi: 10.1186/s12859-016-1319-8 (PMC5109843; doi:10.1186/s12859-016-1319-8)
Supplement: Additional file 3: Table S2. — WGCNA reference module sets. (CSV 550 bytes) [file 12859_2016_1319_MOESM3_ESM.csv]

Supplementary Table S2: WGCNA reference module sets
Modules	Probe-sets	Genes	Un-annotated	H-index
lightgreen	237	107	13	0.95
brown	273	207	11	0.91
cyan	79	67	0	0.91
pink	124	36	2	0.87
red	112	72	14	0.87
blue	575	223	54	0.86
salmon	157	106	11	0.85
midnightblue	242	67	28	0.83
lightcyan	82	47	1	0.81
black	98	62	19	0.8
grey60	214	38	13	0.78
turquoise	850	427	88	0.78
greenyellow	150	58	22	0.75
yellow	549	264	69	0.74
purple	109	64	9	0.73
green	256	120	32	0.7
magenta	265	110	13	0.67
tan	69	36	9	0.66
lightyellow	128	46	17	0.41
