# Supplementary material for: SABRE: a method for assessing the stability of gene modules in complex tissues and subject populations
Source: BMC Bioinformatics. 2016 Nov 14;17:460. doi: 10.1186/s12859-016-1319-8 (PMC5109843; doi:10.1186/s12859-016-1319-8)
Supplement: Additional file 4: Table S3. — Pihur reference module sets. (CSV 701 bytes) [file 12859_2016_1319_MOESM4_ESM.csv]

Supplementary Table S3: Pihur reference module sets
Modules	Probe-sets	Genes	Un-annotated	H-index
pink	119	32	4	0.68
darkgrey	69	40	13	0.626
darkturquoise	74	48	7	0.518
salmon	85	63	7	0.695
royalblue	246	66	31	0.816
lightcyan	78	67	5	0.724
darkred	122	68	12	0.438
lightgreen	119	71	7	0.795
magenta	285	71	18	0.593
black	173	80	20	0.532
cyan	104	81	10	0.562
lightyellow	170	84	5	0.549
greenyellow	114	86	7	0.624
darkgreen	137	92	9	0.769
purple	106	93	0	0.818
grey60	183	97	16	0.501
tan	144	101	10	0.704
red	554	101	41	0.677
green	294	118	28	0.587
midnightblue	273	137	16	0.729
yellow	505	174	59	0.833
turquoise	300	180	21	0.789
blue	241	192	9	0.912
brown	480	210	61	0.774
