# Supplementary material for: SABRE: a method for assessing the stability of gene modules in complex tissues and subject populations
Source: BMC Bioinformatics. 2016 Nov 14;17:460. doi: 10.1186/s12859-016-1319-8 (PMC5109843; doi:10.1186/s12859-016-1319-8)
Supplement: Additional file 5: Table S4. — Chaussabel reference module sets. (CSV 497 bytes) [file 12859_2016_1319_MOESM5_ESM.csv]

Supplementary Table S4: Chaussabel reference module sets
Modules	Probe-sets	Genes	Un-annotated	H-index
M06	112	96	6	0.96
M03	302	138	23	0.87
M01	270	154	22	0.83
M02	244	167	19	0.83
M04	153	114	18	0.81
M07	226	142	21	0.75
M05	133	104	13	0.73
M08	126	83	12	0.72
M11	137	64	23	0.71
M13	74	66	1	0.67
M12	149	84	15	0.66
M10	118	95	6	0.65
M19	44	43	1	0.64
M09	121	107	7	0.64
M14	53	38	14	0.6
M18	59	51	5	0.54
M17	99	73	5	0.53
M16	75	53	7	0.52
M15	89	67	5	0.51
M20	45	41	3	0.43
