# Supplementary material for: SABRE: a method for assessing the stability of gene modules in complex tissues and subject populations
Source: BMC Bioinformatics. 2016 Nov 14;17:460. doi: 10.1186/s12859-016-1319-8 (PMC5109843; doi:10.1186/s12859-016-1319-8)
Supplement: Additional file 7: Table S5. — Pathway over-representation analysis results for the WGCNA and Chaussabel modules sets. For each module identification strategy and module in turn, we carried out pathway over-representation analysis against the Broad Institute’s MSigDB collections by comparing the gene set and module membership using a simple hypergeometric test. We report both p-value and false discovery rate adjusting for multiple comparisons using the Benjamini-Hochberg procedure. (CSV 196 kb) [file 12859_2016_1319_MOESM7_ESM.csv]

method	module	hindex	collection	subcollection	geneset	n_input	n_geneset	intersect	p_value	fdr	-LOG10
chaussabel	M01	0.83	btm	btm	enriched in neutrophils (I) (M37.1)	145	52	4	8.63E-05	2.14E-02	2
chaussabel	M01	0.83	btm	btm	enriched in monocytes (IV) (M118.0)	145	57	4	1.24E-04	2.14E-02	2
chaussabel	M01	0.83	btm	btm	cytoskeletal remodeling (M32.8)	145	10	2	8.64E-04	8.33E-02	1
chaussabel	M01	0.83	btm	btm	immune activation - generic cluster (M37.0)	145	347	7	9.63E-04	8.33E-02	1
chaussabel	M01	0.83	btm	btm	TBA (M55)	145	12	2	1.26E-03	8.72E-02	1
chaussabel	M01	0.83	c1_positional	c1_positional	chr1p22	145	96	3	9.12E-03	9.91E-01	0
chaussabel	M01	0.83	c1_positional	c1_positional	chr5q23	145	84	0	1.00E+00	1.00E+00	0
chaussabel	M01	0.83	c1_positional	c1_positional	chr16q24	145	123	0	1.00E+00	1.00E+00	0
chaussabel	M01	0.83	c2_canonical	cgp	FLECHNER_BIOPSY_KIDNEY_TRANSPLANT_OK_VS_DONOR_UP	145	555	12	7.69E-06	1.22E-02	2
chaussabel	M01	0.83	c2_canonical	cp_pid	PID_VEGFR1_2_PATHWAY	145	69	5	1.46E-05	1.73E-02	2
chaussabel	M01	0.83	c2_canonical	cp_biocarta	BIOCARTA_INTEGRIN_PATHWAY	145	38	4	2.47E-05	2.34E-02	2
chaussabel	M01	0.83	c3_motif	mir	ATGAAGG,MIR-205	145	157	5	7.06E-04	5.84E-01	0
chaussabel	M01	0.83	c3_motif	mir	GCAAAAA,MIR-129	145	183	5	1.40E-03	5.84E-01	0
chaussabel	M01	0.83	c3_motif	mir	GACAGGG,MIR-339	145	67	3	3.36E-03	7.86E-01	0
chaussabel	M01	0.83	c3_motif	tft	V$USF_01	145	256	5	5.88E-03	7.86E-01	0
chaussabel	M01	0.83	c3_motif	tft	V$PAX4_03	145	253	5	5.60E-03	7.86E-01	0
chaussabel	M01	0.83	c5_ontology	cc	NUCLEUS	145	1430	16	6.55E-04	7.42E-01	0
chaussabel	M01	0.83	c5_ontology	mf	GTPASE_ACTIVITY	145	99	4	1.02E-03	7.42E-01	0
chaussabel	M01	0.83	c5_ontology	cc	SPLICEOSOME	145	51	3	1.54E-03	7.45E-01	0
chaussabel	M01	0.83	c5_ontology	bp	ESTABLISHMENT_OF_LOCALIZATION	145	870	10	5.70E-03	9.00E-01	0
chaussabel	M01	0.83	c5_ontology	bp	REGULATION_OF_CELL_ADHESION	145	37	2	1.18E-02	9.00E-01	0
chaussabel	M01	0.83	c6_oncogenic	c6_oncogenic	GLI1_UP.V1_DN	145	29	0	1.00E+00	1.00E+00	0
chaussabel	M01	0.83	c6_oncogenic	c6_oncogenic	GLI1_UP.V1_UP	145	27	1	1.13E-01	1.00E+00	0
chaussabel	M01	0.83	c6_oncogenic	c6_oncogenic	E2F1_UP.V1_DN	145	193	2	2.12E-01	1.00E+00	0
chaussabel	M01	0.83	c6_oncogenic	c6_oncogenic	E2F1_UP.V1_UP	145	189	1	5.71E-01	1.00E+00	0
chaussabel	M01	0.83	c6_oncogenic	c6_oncogenic	EGFR_UP.V1_DN	145	196	1	5.84E-01	1.00E+00	0
chaussabel	M01	0.83	c7_immunologic	c7_immunologic	GSE11057_NAIVE_CD4_VS_PBMC_CD4_TCELL_DN	145	200	8	3.40E-06	3.25E-03	2
chaussabel	M01	0.83	c7_immunologic	c7_immunologic	GSE10325_CD4_TCELL_VS_MYELOID_DN	145	200	7	3.34E-05	9.10E-03	2
chaussabel	M01	0.83	c7_immunologic	c7_immunologic	GSE22886_NAIVE_CD8_TCELL_VS_DC_DN	145	200	7	3.34E-05	9.10E-03	2
chaussabel	M01	0.83	c7_immunologic	c7_immunologic	GSE360_L_DONOVANI_VS_M_TUBERCULOSIS_DC_DN	145	200	7	3.34E-05	9.10E-03	2
chaussabel	M01	0.83	h_hallmark	h_hallmark	HALLMARK_PROTEIN_SECRETION	145	96	4	9.10E-04	4.55E-02	1
chaussabel	M01	0.83	h_hallmark	h_hallmark	HALLMARK_COMPLEMENT	145	200	4	1.24E-02	1.55E-01	1
chaussabel	M01	0.83	h_hallmark	h_hallmark	HALLMARK_MYC_TARGETS_V1	145	200	4	1.24E-02	1.55E-01	1
chaussabel	M01	0.83	h_hallmark	h_hallmark	HALLMARK_HEME_METABOLISM	145	200	4	1.24E-02	1.55E-01	1
chaussabel	M01	0.83	h_hallmark	h_hallmark	HALLMARK_TGF_BETA_SIGNALING	145	54	2	2.42E-02	2.42E-01	1
chaussabel	M01	0.83	tissues	myeloid	Monocyte CD14+	145	200	6	2.84E-04	5.19E-03	2
chaussabel	M01	0.83	tissues	blood	Blood	145	200	6	2.84E-04	5.19E-03	2
chaussabel	M01	0.83	tissues	myeloid	Macrophage LPS 4h	145	200	5	2.06E-03	3.01E-02	2
chaussabel	M02	0.83	btm	btm	formyl peptide receptor mediated neutrophil response (M11.2)	187	10	2	1.43E-03	3.86E-01	0
chaussabel	M02	0.83	btm	btm	TLR and inflammatory signaling (M16)	187	46	3	2.35E-03	3.86E-01	0
chaussabel	M02	0.83	btm	btm	enriched in neutrophils (I) (M37.1)	187	52	3	3.34E-03	3.86E-01	0
chaussabel	M02	0.83	btm	btm	enriched in monocytes (II) (M11.0)	187	189	5	4.81E-03	4.16E-01	0
chaussabel	M02	0.83	btm	btm	regulation of antigen presentation and immune response (M5.0)	187	81	3	1.14E-02	7.91E-01	0
chaussabel	M02	0.83	c1_positional	c1_positional	chr3q11	187	24	3	3.44E-04	5.61E-02	1
chaussabel	M02	0.83	c1_positional	c1_positional	chr19q13	187	948	14	1.21E-03	1.32E-01	1
chaussabel	M02	0.83	c1_positional	c1_positional	chr3p13	187	19	2	5.25E-03	4.28E-01	0
chaussabel	M02	0.83	c1_positional	c1_positional	chr5q23	187	84	0	1.00E+00	1.00E+00	0
chaussabel	M02	0.83	c2_canonical	cgp	HSIAO_HOUSEKEEPING_GENES	187	389	12	2.89E-06	1.37E-02	2
chaussabel	M02	0.83	c2_canonical	cgp	SANA_RESPONSE_TO_IFNG_UP	187	78	6	6.01E-06	1.43E-02	2
chaussabel	M02	0.83	c2_canonical	cgp	KIM_ALL_DISORDERS_OLIGODENDROCYTE_NUMBER_CORR_UP	187	756	15	3.41E-05	4.67E-02	1
chaussabel	M02	0.83	c2_canonical	cp_reactome	REACTOME_SIGNALING_BY_NOTCH2	187	12	3	3.94E-05	4.67E-02	1
chaussabel	M02	0.83	c2_canonical	cgp	ONO_FOXP3_TARGETS_DN	187	42	4	9.91E-05	9.41E-02	1
chaussabel	M02	0.83	c3_motif	mir	AGCACTT,MIR-93,MIR-302A,MIR-302B,MIR-302C,MIR-302D,MIR-372,MIR-373,MIR-520E,MIR-520A,MIR-526B,MIR-520B,MIR-520C,MIR-520D	187	343	2	5.88E-01	1.00E+00	0
chaussabel	M02	0.83	c3_motif	mir	CTACCTC,LET-7A,LET-7B,LET-7C,LET-7D,LET-7E,LET-7F,MIR-98,LET-7G,LET-7I	187	391	2	6.59E-01	1.00E+00	0
chaussabel	M02	0.83	c3_motif	mir	GCACTTT,MIR-17-5P,MIR-20A,MIR-106A,MIR-106B,MIR-20B,MIR-519D	187	595	0	1.00E+00	1.00E+00	0
chaussabel	M02	0.83	c3_motif	mir	TGCTGCT,MIR-15A,MIR-16,MIR-15B,MIR-195,MIR-424,MIR-497	187	601	4	4.54E-01	1.00E+00	0
chaussabel	M02	0.83	c3_motif	mir	TGTTTAC,MIR-30A-5P,MIR-30C,MIR-30D,MIR-30B,MIR-30E-5P	187	579	0	1.00E+00	1.00E+00	0
chaussabel	M02	0.83	c5_ontology	bp	PROTEIN_PROCESSING	187	49	4	1.82E-04	1.03E-01	1
chaussabel	M02	0.83	c5_ontology	bp	RNA_SPLICING	187	91	5	1.84E-04	1.03E-01	1
chaussabel	M02	0.83	c5_ontology	cc	SPLICEOSOME	187	51	4	2.13E-04	1.03E-01	1
chaussabel	M02	0.83	c5_ontology	bp	PROTEIN_POLYUBIQUITINATION	187	11	2	1.74E-03	3.36E-01	0
chaussabel	M02	0.83	c5_ontology	bp	GLYCOPROTEIN_CATABOLIC_PROCESS	187	12	2	2.08E-03	3.36E-01	0
chaussabel	M02	0.83	c6_oncogenic	c6_oncogenic	RPS14_DN.V1_UP	187	192	5	5.13E-03	9.71E-01	0
chaussabel	M02	0.83	c6_oncogenic	c6_oncogenic	GLI1_UP.V1_DN	187	29	0	1.00E+00	1.00E+00	0
chaussabel	M02	0.83	c6_oncogenic	c6_oncogenic	GLI1_UP.V1_UP	187	27	0	1.00E+00	1.00E+00	0
chaussabel	M02	0.83	c6_oncogenic	c6_oncogenic	E2F1_UP.V1_DN	187	193	3	1.00E-01	1.00E+00	0
chaussabel	M02	0.83	c6_oncogenic	c6_oncogenic	E2F1_UP.V1_UP	187	189	0	1.00E+00	1.00E+00	0
chaussabel	M02	0.83	c7_immunologic	c7_immunologic	GSE22886_NAIVE_CD4_TCELL_VS_MONOCYTE_DN	187	200	9	2.55E-06	4.88E-03	2
chaussabel	M02	0.83	c7_immunologic	c7_immunologic	GSE10325_LUPUS_CD4_TCELL_VS_LUPUS_MYELOID_DN	187	200	8	2.18E-05	8.35E-03	2
chaussabel	M02	0.83	c7_immunologic	c7_immunologic	GSE22886_DC_VS_MONOCYTE_DN	187	200	8	2.18E-05	8.35E-03	2
chaussabel	M02	0.83	c7_immunologic	c7_immunologic	GSE22886_NAIVE_TCELL_VS_MONOCYTE_DN	187	200	8	2.18E-05	8.35E-03	2
chaussabel	M02	0.83	c7_immunologic	c7_immunologic	GSE360_LOW_DOSE_B_MALAYI_VS_M_TUBERCULOSIS_MAC_DN	187	200	8	2.18E-05	8.35E-03	2
wgcna	blue	0.86	btm	btm	immune activation - generic cluster (M37.0)	224	347	44	1.91E-42	6.61E-40	39
wgcna	blue	0.86	btm	btm	enriched in neutrophils (I) (M37.1)	224	52	25	8.72E-41	1.51E-38	38
chaussabel	M02	0.83	h_hallmark	h_hallmark	HALLMARK_APOPTOSIS	187	161	5	2.43E-03	3.04E-02	2
chaussabel	M02	0.83	h_hallmark	h_hallmark	HALLMARK_INFLAMMATORY_RESPONSE	187	200	5	6.09E-03	5.07E-02	1
chaussabel	M02	0.83	tissues	cd4tcells	Peripheral naive CD4+ T cells	187	200	6	1.08E-03	1.32E-02	2
chaussabel	M02	0.83	tissues	cd8tcells	Peripheral CD8+ T cells	187	200	6	1.08E-03	1.32E-02	2
chaussabel	M02	0.83	tissues	myeloid	Monocyte CD14+	187	200	6	1.08E-03	1.32E-02	2
chaussabel	M02	0.83	tissues	neutrophils	Neutrophils	187	200	6	1.08E-03	1.32E-02	2
chaussabel	M03	0.87	btm	btm	enriched in antigen presentation (II) (M95.0)	120	29	3	1.66E-04	1.91E-02	2
chaussabel	M03	0.87	btm	btm	immune activation - generic cluster (M37.0)	120	347	6	1.85E-03	1.14E-01	1
chaussabel	M03	0.87	btm	btm	enriched in antigen presentation (I) (M71)	120	18	2	1.98E-03	1.14E-01	1
chaussabel	M03	0.87	c1_positional	c1_positional	chr5p14	120	31	2	5.83E-03	5.52E-01	0
chaussabel	M03	0.87	c1_positional	c1_positional	chrxq13	120	102	3	6.42E-03	5.52E-01	0
chaussabel	M03	0.87	c1_positional	c1_positional	chr5q13	120	104	3	6.77E-03	5.52E-01	0
chaussabel	M03	0.87	c1_positional	c1_positional	chr7p13	120	54	2	1.70E-02	9.23E-01	0
chaussabel	M03	0.87	c3_motif	tft	CACGTG_V$MYC_Q2	120	1032	15	6.23E-06	5.21E-03	2
chaussabel	M03	0.87	c3_motif	tft	V$PAX3_B	120	90	5	2.13E-05	8.91E-03	2
chaussabel	M03	0.87	c3_motif	tft	V$SRF_01	120	50	4	3.53E-05	9.85E-03	2
chaussabel	M03	0.87	c3_motif	mir	ATAGGAA,MIR-202	120	102	4	5.63E-04	8.41E-02	1
chaussabel	M03	0.87	c3_motif	tft	V$NMYC_01	120	271	6	5.18E-04	8.41E-02	1
chaussabel	M03	0.87	c5_ontology	mf	STRUCTURAL_CONSTITUENT_OF_RIBOSOME	120	80	5	1.20E-05	1.75E-02	2
chaussabel	M03	0.87	c5_ontology	cc	NUCLEUS	120	1430	16	7.31E-05	5.32E-02	1
chaussabel	M03	0.87	c5_ontology	mf	RNA_BINDING	120	259	6	4.08E-04	1.98E-01	1
chaussabel	M03	0.87	c5_ontology	bp	NEGATIVE_REGULATION_OF_CELLULAR_PROCESS	120	646	9	6.65E-04	2.42E-01	1
chaussabel	M03	0.87	c5_ontology	bp	NEGATIVE_REGULATION_OF_BIOLOGICAL_PROCESS	120	677	9	9.25E-04	2.69E-01	1
chaussabel	M03	0.87	c6_oncogenic	c6_oncogenic	RPS14_DN.V1_UP	120	192	6	8.10E-05	8.10E-03	2
chaussabel	M03	0.87	c6_oncogenic	c6_oncogenic	HOXA9_DN.V1_UP	120	194	6	8.58E-05	8.10E-03	2
chaussabel	M03	0.87	c6_oncogenic	c6_oncogenic	E2F1_UP.V1_DN	120	193	4	5.75E-03	2.29E-01	1
chaussabel	M03	0.87	c6_oncogenic	c6_oncogenic	CSR_LATE_UP.V1_UP	120	172	4	3.83E-03	2.29E-01	1
chaussabel	M03	0.87	c6_oncogenic	c6_oncogenic	LTE2_UP.V1_DN	120	196	4	6.06E-03	2.29E-01	1
wgcna	blue	0.86	btm	btm	enriched in monocytes (II) (M11.0)	224	189	29	1.40E-30	1.61E-28	28
wgcna	blue	0.86	btm	btm	TLR and inflammatory signaling (M16)	224	46	15	9.54E-22	8.25E-20	19
wgcna	blue	0.86	btm	btm	Monocyte surface signature (S4)	224	94	17	1.22E-19	8.44E-18	17
wgcna	blue	0.86	h_hallmark	h_hallmark	HALLMARK_INFLAMMATORY_RESPONSE	224	200	17	5.60E-14	2.80E-12	12
chaussabel	M04	0.81	btm	btm	enriched in myeloid cells and monocytes (M81)	90	35	3	1.25E-04	1.08E-02	2
chaussabel	M04	0.81	btm	btm	enriched in neutrophils (I) (M37.1)	90	52	3	4.08E-04	2.02E-02	2
chaussabel	M04	0.81	c1_positional	c1_positional	chr17p13	90	293	5	1.34E-03	4.36E-01	0
chaussabel	M04	0.81	c1_positional	c1_positional	chr5q23	90	84	0	1.00E+00	1.00E+00	0
chaussabel	M04	0.81	c1_positional	c1_positional	chr16q24	90	123	0	1.00E+00	1.00E+00	0
chaussabel	M04	0.81	c1_positional	c1_positional	chr8q24	90	214	1	4.48E-01	1.00E+00	0
chaussabel	M04	0.81	c1_positional	c1_positional	chr13q11	90	22	0	1.00E+00	1.00E+00	0
chaussabel	M04	0.81	c3_motif	tft	V$NFKAPPAB65_01	90	237	5	5.19E-04	2.00E-01	1
chaussabel	M04	0.81	c3_motif	tft	V$IRF2_01	90	125	4	4.09E-04	2.00E-01	1
chaussabel	M04	0.81	c3_motif	tft	TTGCWCAAY_V$CEBPB_02	90	63	3	7.18E-04	2.00E-01	1
chaussabel	M04	0.81	c3_motif	mir	ACACTAC,MIR-142-3P	90	130	3	5.66E-03	2.97E-01	1
chaussabel	M04	0.81	c3_motif	tft	V$CREL_01	90	256	4	5.61E-03	2.97E-01	1
chaussabel	M04	0.81	c5_ontology	bp	BASE_EXCISION_REPAIR	90	17	2	9.99E-04	4.90E-01	0
chaussabel	M04	0.81	c5_ontology	cc	PLASMA_MEMBRANE_PART	90	1158	10	1.35E-03	4.90E-01	0
chaussabel	M04	0.81	c5_ontology	mf	PHOSPHOLIPASE_C_ACTIVITY	90	15	2	7.74E-04	4.90E-01	0
chaussabel	M04	0.81	c5_ontology	mf	STEROID_BINDING	90	18	2	1.12E-03	4.90E-01	0
chaussabel	M04	0.81	c5_ontology	bp	MACROMOLECULAR_COMPLEX_ASSEMBLY	90	280	4	7.65E-03	5.34E-01	0
chaussabel	M04	0.81	c6_oncogenic	c6_oncogenic	LTE2_UP.V1_DN	90	196	4	2.17E-03	4.10E-01	0
chaussabel	M04	0.81	c6_oncogenic	c6_oncogenic	CSR_EARLY_UP.V1_DN	90	154	3	9.01E-03	5.56E-01	0
chaussabel	M04	0.81	c6_oncogenic	c6_oncogenic	MTOR_UP.V1_UP	90	170	3	1.18E-02	5.56E-01	0
chaussabel	M04	0.81	c6_oncogenic	c6_oncogenic	RB_P130_DN.V1_DN	90	139	3	6.81E-03	5.56E-01	0
chaussabel	M04	0.81	c6_oncogenic	c6_oncogenic	CAMP_UP.V1_UP	90	200	3	1.81E-02	5.70E-01	0
chaussabel	M16	0.52	c4_computational	cgn	MORF_TPT1	60	102	15	4.39E-25	3.76E-22	21
wgcna	blue	0.86	c2_canonical	cgp	BROWN_MYELOID_CELL_DEVELOPMENT_UP	224	165	17	2.25E-15	1.07E-11	11
chaussabel	M04	0.81	h_hallmark	h_hallmark	HALLMARK_INFLAMMATORY_RESPONSE	90	200	4	2.33E-03	3.89E-02	1
chaussabel	M04	0.81	h_hallmark	h_hallmark	HALLMARK_UNFOLDED_PROTEIN_RESPONSE	90	113	3	3.83E-03	4.79E-02	1
chaussabel	M04	0.81	h_hallmark	h_hallmark	HALLMARK_MYC_TARGETS_V1	90	200	3	1.81E-02	1.51E-01	1
chaussabel	M04	0.81	tissues	tcells	T cells BAFF+	90	200	4	2.33E-03	2.13E-02	2
chaussabel	M04	0.81	tissues	cd4tcells	Peripheral naive CD4+ T cells	90	200	4	2.33E-03	2.13E-02	2
chaussabel	M04	0.81	tissues	cd8tcells	Peripheral CD8+ T cells	90	200	4	2.33E-03	2.13E-02	2
chaussabel	M04	0.81	tissues	myeloid	DC BAFF+	90	200	4	2.33E-03	2.13E-02	2
chaussabel	M05	0.73	btm	btm	immune activation - generic cluster (M37.0)	97	347	6	6.12E-04	6.74E-02	1
chaussabel	M05	0.73	btm	btm	TBA (M131)	97	14	2	7.80E-04	6.74E-02	1
chaussabel	M05	0.73	btm	btm	CD4 T cell surface signature Th2-stimulated (S7)	97	13	2	6.70E-04	6.74E-02	1
chaussabel	M05	0.73	btm	btm	viral sensing & immunity; IRF2 targets network (I) (M111.0)	97	17	2	1.16E-03	8.02E-02	1
chaussabel	M05	0.73	c1_positional	c1_positional	chr17p11	97	172	4	1.77E-03	1.93E-01	1
chaussabel	M05	0.73	c1_positional	c1_positional	chr5q23	97	84	0	1.00E+00	1.00E+00	0
chaussabel	M05	0.73	c1_positional	c1_positional	chr16q24	97	123	0	1.00E+00	1.00E+00	0
chaussabel	M05	0.73	c2_canonical	cgp	SCHURINGA_STAT5A_TARGETS_UP	97	21	3	3.27E-05	1.55E-01	1
chaussabel	M05	0.73	c2_canonical	cgp	GRAHAM_CML_QUIESCENT_VS_NORMAL_QUIESCENT_UP	97	87	4	1.36E-04	1.99E-01	1
chaussabel	M05	0.73	c2_canonical	cgp	ZHAN_MULTIPLE_MYELOMA_DN	97	41	3	2.51E-04	1.99E-01	1
chaussabel	M05	0.73	c2_canonical	cgp	CUI_TCF21_TARGETS_DN	97	31	3	1.08E-04	1.99E-01	1
chaussabel	M05	0.73	c2_canonical	cgp	CROONQUIST_NRAS_SIGNALING_UP	97	41	3	2.51E-04	1.99E-01	1
chaussabel	M05	0.73	c3_motif	mir	AGCACTT,MIR-93,MIR-302A,MIR-302B,MIR-302C,MIR-302D,MIR-372,MIR-373,MIR-520E,MIR-520A,MIR-526B,MIR-520B,MIR-520C,MIR-520D	97	343	0	1.00E+00	1.00E+00	0
chaussabel	M05	0.73	c3_motif	mir	CTACCTC,LET-7A,LET-7B,LET-7C,LET-7D,LET-7E,LET-7F,MIR-98,LET-7G,LET-7I	97	391	1	6.90E-01	1.00E+00	0
chaussabel	M05	0.73	c3_motif	mir	GCACTTT,MIR-17-5P,MIR-20A,MIR-106A,MIR-106B,MIR-20B,MIR-519D	97	595	1	8.33E-01	1.00E+00	0
chaussabel	M05	0.73	c3_motif	mir	TGCTGCT,MIR-15A,MIR-16,MIR-15B,MIR-195,MIR-424,MIR-497	97	601	1	8.36E-01	1.00E+00	0
chaussabel	M05	0.73	c3_motif	mir	TGTTTAC,MIR-30A-5P,MIR-30C,MIR-30D,MIR-30B,MIR-30E-5P	97	579	0	1.00E+00	1.00E+00	0
chaussabel	M05	0.73	c4_computational	cgn	GNF2_RAD23A	97	69	4	5.50E-05	1.09E-02	2
chaussabel	M05	0.73	c4_computational	cgn	GNF2_ANK1	97	74	4	7.24E-05	1.09E-02	2
chaussabel	M05	0.73	c4_computational	cgn	GNF2_CDC27	97	60	4	3.17E-05	1.09E-02	2
chaussabel	M05	0.73	c4_computational	cgn	GNF2_MAP2K3	97	75	4	7.63E-05	1.09E-02	2
chaussabel	M05	0.73	c4_computational	cgn	GNF2_SPTB	97	74	4	7.24E-05	1.09E-02	2
chaussabel	M05	0.73	c5_ontology	bp	BIOSYNTHETIC_PROCESS	97	470	7	5.23E-04	1.57E-01	1
chaussabel	M05	0.73	c5_ontology	bp	LIPID_METABOLIC_PROCESS	97	325	6	4.34E-04	1.57E-01	1
chaussabel	M05	0.73	c5_ontology	bp	CELLULAR_BIOSYNTHETIC_PROCESS	97	321	6	4.06E-04	1.57E-01	1
chaussabel	M05	0.73	c5_ontology	cc	CELL_FRACTION	97	493	8	1.16E-04	1.57E-01	1
chaussabel	M05	0.73	c5_ontology	cc	MEMBRANE_FRACTION	97	339	6	5.42E-04	1.57E-01	1
chaussabel	M05	0.73	c6_oncogenic	c6_oncogenic	AKT_UP.V1_UP	97	172	3	1.48E-02	6.59E-01	0
chaussabel	M05	0.73	c6_oncogenic	c6_oncogenic	P53_DN.V1_UP	97	194	3	2.04E-02	6.59E-01	0
chaussabel	M05	0.73	c6_oncogenic	c6_oncogenic	LTE2_UP.V1_DN	97	196	3	2.09E-02	6.59E-01	0
chaussabel	M05	0.73	c6_oncogenic	c6_oncogenic	PTEN_DN.V1_UP	97	191	3	1.95E-02	6.59E-01	0
chaussabel	M05	0.73	c6_oncogenic	c6_oncogenic	IL21_UP.V1_DN	97	187	3	1.85E-02	6.59E-01	0
chaussabel	M05	0.73	c7_immunologic	c7_immunologic	GSE10325_CD4_TCELL_VS_MYELOID_DN	97	200	6	3.08E-05	2.94E-02	2
chaussabel	M05	0.73	c7_immunologic	c7_immunologic	GSE11057_PBMC_VS_MEM_CD4_TCELL_UP	97	200	5	3.38E-04	8.07E-02	1
chaussabel	M05	0.73	c7_immunologic	c7_immunologic	GSE15767_MED_VS_SCS_MAC_LN_UP	97	200	5	3.38E-04	8.07E-02	1
chaussabel	M05	0.73	c7_immunologic	c7_immunologic	GSE17721_0.5H_VS_24H_CPG_BMDM_UP	97	200	5	3.38E-04	8.07E-02	1
chaussabel	M05	0.73	h_hallmark	h_hallmark	HALLMARK_HEME_METABOLISM	97	200	5	3.38E-04	1.69E-02	2
chaussabel	M05	0.73	h_hallmark	h_hallmark	HALLMARK_ANGIOGENESIS	97	36	2	5.17E-03	1.29E-01	1
chaussabel	M05	0.73	h_hallmark	h_hallmark	HALLMARK_IL6_JAK_STAT3_SIGNALING	97	87	2	2.79E-02	3.48E-01	0
chaussabel	M05	0.73	h_hallmark	h_hallmark	HALLMARK_ALLOGRAFT_REJECTION	97	200	3	2.20E-02	3.48E-01	0
chaussabel	M05	0.73	h_hallmark	h_hallmark	HALLMARK_COAGULATION	97	138	2	6.39E-02	6.39E-01	0
chaussabel	M05	0.73	tissues	blood	Blood	97	200	5	3.38E-04	1.23E-02	2
chaussabel	M05	0.73	tissues	bcells	B cells CD19+	97	200	4	3.06E-03	4.47E-02	1
chaussabel	M05	0.73	tissues	bcells	B cells PreII	97	200	4	3.06E-03	4.47E-02	1
chaussabel	M05	0.73	tissues	tcells	Thymic SP CD4+ T cells	97	200	4	3.06E-03	4.47E-02	1
chaussabel	M06	0.96	btm	btm	immune activation - generic cluster (M37.0)	96	347	7	7.74E-05	2.68E-02	2
chaussabel	M06	0.96	btm	btm	T cell activation (I) (M7.1)	96	50	3	4.39E-04	5.69E-02	1
chaussabel	M06	0.96	btm	btm	enriched in neutrophils (I) (M37.1)	96	52	3	4.93E-04	5.69E-02	1
chaussabel	M06	0.96	btm	btm	enriched in T cells (I) (M7.0)	96	62	3	8.26E-04	6.09E-02	1
chaussabel	M06	0.96	btm	btm	T cell activation (III) (M7.4)	96	15	2	8.80E-04	6.09E-02	1
chaussabel	M16	0.52	c4_computational	cgn	MORF_NPM1	60	162	16	8.08E-24	3.46E-21	20
chaussabel	M16	0.52	c4_computational	cgn	MORF_ACTG1	60	138	15	5.23E-23	1.49E-20	20
chaussabel	M06	0.96	c1_positional	c1_positional	chr5q15	96	32	2	4.02E-03	4.37E-01	0
chaussabel	M06	0.96	c1_positional	c1_positional	chr5q21	96	48	2	8.87E-03	7.23E-01	0
chaussabel	M06	0.96	c1_positional	c1_positional	chr2q12	96	61	2	1.40E-02	9.15E-01	0
chaussabel	M06	0.96	c2_canonical	cgp	DIAZ_CHRONIC_MEYLOGENOUS_LEUKEMIA_UP	96	1382	16	2.71E-06	1.28E-02	2
chaussabel	M06	0.96	c2_canonical	cgp	GAVIN_FOXP3_TARGETS_CLUSTER_T4	96	94	5	8.91E-06	2.11E-02	2
chaussabel	M06	0.96	c2_canonical	cgp	HAMAI_APOPTOSIS_VIA_TRAIL_UP	96	584	9	5.83E-05	9.22E-02	1
chaussabel	M06	0.96	c2_canonical	cgp	BENNETT_SYSTEMIC_LUPUS_ERYTHEMATOSUS	96	31	3	1.05E-04	1.24E-01	1
chaussabel	M06	0.96	c2_canonical	cgp	MULLIGHAN_MLL_SIGNATURE_2_DN	96	281	6	1.89E-04	1.39E-01	1
chaussabel	M06	0.96	c3_motif	tft	GTGACGY_V$E4F1_Q6	96	658	9	1.44E-04	1.20E-01	1
chaussabel	M06	0.96	c3_motif	mir	ATGCAGT,MIR-217	96	115	3	4.82E-03	9.29E-01	0
chaussabel	M06	0.96	c3_motif	mir	TTTGTAG,MIR-520D	96	336	5	3.22E-03	9.29E-01	0
chaussabel	M06	0.96	c3_motif	mir	TTTGCAG,MIR-518A-2	96	210	4	3.51E-03	9.29E-01	0
chaussabel	M06	0.96	c3_motif	tft	TGCGCANK_UNKNOWN	96	545	6	5.56E-03	9.29E-01	0
wgcna	blue	0.86	c2_canonical	cgp	VERHAAK_AML_WITH_NPM1_MUTATED_UP	224	183	17	1.28E-14	3.04E-11	11
wgcna	blue	0.86	c2_canonical	cgp	SMIRNOV_CIRCULATING_ENDOTHELIOCYTES_IN_CANCER_UP	224	158	16	2.01E-14	3.18E-11	10
chaussabel	M06	0.96	c5_ontology	cc	CYTOPLASM	96	2131	17	1.51E-04	1.10E-01	1
chaussabel	M06	0.96	c5_ontology	cc	MEMBRANE	96	1994	16	2.28E-04	1.10E-01	1
chaussabel	M06	0.96	c5_ontology	bp	G2_M_TRANSITION_OF_MITOTIC_CELL_CYCLE	96	13	2	6.56E-04	2.20E-01	1
chaussabel	M06	0.96	c5_ontology	cc	CYTOPLASMIC_PART	96	1383	12	7.57E-04	2.20E-01	1
chaussabel	M06	0.96	c6_oncogenic	c6_oncogenic	CSR_EARLY_UP.V1_UP	96	164	4	1.43E-03	1.36E-01	1
chaussabel	M06	0.96	c6_oncogenic	c6_oncogenic	BMI1_DN_MEL18_DN.V1_UP	96	145	4	9.10E-04	1.36E-01	1
chaussabel	M06	0.96	c6_oncogenic	c6_oncogenic	HOXA9_DN.V1_UP	96	194	4	2.64E-03	1.66E-01	1
chaussabel	M06	0.96	c6_oncogenic	c6_oncogenic	BMI1_DN.V1_UP	96	147	3	9.47E-03	3.35E-01	0
chaussabel	M06	0.96	c6_oncogenic	c6_oncogenic	MEL18_DN.V1_UP	96	141	3	8.45E-03	3.35E-01	0
wgcna	blue	0.86	c2_canonical	cgp	RUTELLA_RESPONSE_TO_CSF2RB_AND_IL4_DN	224	315	20	8.16E-14	9.68E-11	10
wgcna	blue	0.86	c2_canonical	cgp	TAKEDA_TARGETS_OF_NUP98_HOXA9_FUSION_8D_DN	224	205	16	1.18E-12	9.30E-10	9
wgcna	blue	0.86	h_hallmark	h_hallmark	HALLMARK_TNFA_SIGNALING_VIA_NFKB	224	200	13	1.54E-09	3.85E-08	7
chaussabel	M04	0.81	c7_immunologic	c7_immunologic	GSE13485_CTRL_VS_DAY3_YF17D_VACCINE_PBMC_DN	90	200	8	8.82E-08	4.21E-05	4
chaussabel	M04	0.81	c7_immunologic	c7_immunologic	GSE13485_CTRL_VS_DAY7_YF17D_VACCINE_PBMC_DN	90	200	8	8.82E-08	4.21E-05	4
chaussabel	M06	0.96	h_hallmark	h_hallmark	HALLMARK_COMPLEMENT	96	200	4	2.95E-03	2.46E-02	2
chaussabel	M06	0.96	h_hallmark	h_hallmark	HALLMARK_MYC_TARGETS_V1	96	200	4	2.95E-03	2.46E-02	2
chaussabel	M06	0.96	tissues	cd4tcells	T cells central memory	96	200	5	3.22E-04	1.18E-02	2
chaussabel	M06	0.96	tissues	tcells	T cells BAFF+	96	200	4	2.95E-03	2.39E-02	2
chaussabel	M06	0.96	tissues	cd4tcells	Peripheral naive CD4+ T cells	96	200	4	2.95E-03	2.39E-02	2
chaussabel	M06	0.96	tissues	th2cells	Th2	96	200	4	2.95E-03	2.39E-02	2
chaussabel	M07	0.75	btm	btm	Monocyte surface signature (S4)	176	94	5	1.62E-04	1.86E-02	2
chaussabel	M07	0.75	btm	btm	B cell development (M9)	176	11	2	1.55E-03	8.91E-02	1
chaussabel	M07	0.75	btm	btm	inflammatory response (M33)	176	11	2	1.55E-03	8.91E-02	1
chaussabel	M07	0.75	c1_positional	c1_positional	chr1q21	176	358	9	1.53E-04	2.50E-02	2
chaussabel	M07	0.75	c1_positional	c1_positional	chr5q13	176	104	4	2.49E-03	2.70E-01	1
chaussabel	M07	0.75	c1_positional	c1_positional	chr5q23	176	84	1	3.66E-01	1.00E+00	0
chaussabel	M07	0.75	c1_positional	c1_positional	chr16q24	176	123	0	1.00E+00	1.00E+00	0
chaussabel	M04	0.81	c7_immunologic	c7_immunologic	GSE13485_DAY3_VS_DAY7_YF17D_VACCINE_PBMC_DN	90	199	8	8.49E-08	4.21E-05	4
chaussabel	M07	0.75	c2_canonical	cgp	OSMAN_BLADDER_CANCER_UP	176	404	10	7.51E-05	8.90E-02	1
chaussabel	M04	0.81	c7_immunologic	c7_immunologic	GSE13485_PRE_VS_POST_YF17D_VACCINATION_PBMC_DN	90	200	8	8.82E-08	4.21E-05	4
chaussabel	M07	0.75	c2_canonical	cgp	NGO_MALIGNANT_GLIOMA_1P_LOH	176	17	3	9.96E-05	9.30E-02	1
chaussabel	M07	0.75	c3_motif	tft	V$PAX3_B	176	90	4	1.46E-03	9.30E-01	0
chaussabel	M07	0.75	c3_motif	tft	V$E2F_03	176	245	6	2.23E-03	9.30E-01	0
chaussabel	M07	0.75	c3_motif	mir	AGCACTT,MIR-93,MIR-302A,MIR-302B,MIR-302C,MIR-302D,MIR-372,MIR-373,MIR-520E,MIR-520A,MIR-526B,MIR-520B,MIR-520C,MIR-520D	176	343	0	1.00E+00	1.00E+00	0
chaussabel	M07	0.75	c3_motif	mir	CTACCTC,LET-7A,LET-7B,LET-7C,LET-7D,LET-7E,LET-7F,MIR-98,LET-7G,LET-7I	176	391	3	3.54E-01	1.00E+00	0
chaussabel	M07	0.75	c3_motif	mir	GCACTTT,MIR-17-5P,MIR-20A,MIR-106A,MIR-106B,MIR-20B,MIR-519D	176	595	5	2.20E-01	1.00E+00	0
chaussabel	M11	0.71	c4_computational	cgn	MORF_ACTG1	89	138	15	3.38E-20	1.45E-17	17
chaussabel	M07	0.75	c5_ontology	cc	SPLICEOSOME	176	51	4	1.69E-04	2.45E-01	1
chaussabel	M07	0.75	c5_ontology	bp	RNA_PROCESSING	176	173	6	3.69E-04	2.69E-01	1
chaussabel	M07	0.75	c5_ontology	bp	RNA_METABOLIC_PROCESS	176	841	13	6.91E-04	2.81E-01	1
chaussabel	M07	0.75	c5_ontology	bp	NUCLEOBASENUCLEOSIDENUCLEOTIDE_AND_NUCLEIC_ACID_METABOLIC_PROCESS	176	1244	16	1.22E-03	2.81E-01	1
chaussabel	M07	0.75	c5_ontology	bp	NUCLEAR_TRANSPORT	176	88	4	1.35E-03	2.81E-01	1
chaussabel	M07	0.75	c6_oncogenic	c6_oncogenic	GLI1_UP.V1_DN	176	29	0	1.00E+00	1.00E+00	0
chaussabel	M07	0.75	c6_oncogenic	c6_oncogenic	GLI1_UP.V1_UP	176	27	0	1.00E+00	1.00E+00	0
chaussabel	M07	0.75	c6_oncogenic	c6_oncogenic	E2F1_UP.V1_DN	176	193	0	1.00E+00	1.00E+00	0
chaussabel	M07	0.75	c6_oncogenic	c6_oncogenic	E2F1_UP.V1_UP	176	189	1	6.42E-01	1.00E+00	0
chaussabel	M07	0.75	c6_oncogenic	c6_oncogenic	EGFR_UP.V1_DN	176	196	1	6.55E-01	1.00E+00	0
chaussabel	M11	0.71	c4_computational	cgn	MORF_TPT1	89	102	14	2.16E-20	1.45E-17	17
chaussabel	M07	0.75	c7_immunologic	c7_immunologic	GSE29618_MONOCYTE_VS_MDC_UP	176	200	8	1.41E-05	3.85E-03	2
chaussabel	M07	0.75	c7_immunologic	c7_immunologic	GSE29618_PDC_VS_MDC_DN	176	200	8	1.41E-05	3.85E-03	2
chaussabel	M07	0.75	h_hallmark	h_hallmark	HALLMARK_MYC_TARGETS_V1	176	200	5	4.73E-03	2.36E-01	1
chaussabel	M07	0.75	h_hallmark	h_hallmark	HALLMARK_IL6_JAK_STAT3_SIGNALING	176	87	2	8.06E-02	6.06E-01	0
chaussabel	M07	0.75	h_hallmark	h_hallmark	HALLMARK_PROTEIN_SECRETION	176	96	2	9.52E-02	6.06E-01	0
chaussabel	M07	0.75	h_hallmark	h_hallmark	HALLMARK_INTERFERON_ALPHA_RESPONSE	176	97	2	9.69E-02	6.06E-01	0
chaussabel	M07	0.75	h_hallmark	h_hallmark	HALLMARK_INTERFERON_GAMMA_RESPONSE	176	200	3	9.46E-02	6.06E-01	0
chaussabel	M07	0.75	tissues	myeloid	Monocyte CD14+	176	200	6	7.92E-04	1.45E-02	2
chaussabel	M07	0.75	tissues	spleen	Spleen	176	200	6	7.92E-04	1.45E-02	2
chaussabel	M07	0.75	tissues	myeloid	DC	176	200	5	4.73E-03	3.83E-02	1
chaussabel	M16	0.52	c5_ontology	mf	STRUCTURAL_CONSTITUENT_OF_RIBOSOME	60	80	12	2.57E-20	3.74E-17	16
chaussabel	M08	0.72	btm	btm	enriched in B cells (II) (M47.1)	81	43	3	1.70E-04	2.94E-02	2
chaussabel	M08	0.72	btm	btm	enriched in B cells (I) (M47.0)	81	53	3	3.17E-04	3.43E-02	1
chaussabel	M08	0.72	btm	btm	platelet activation and degranulation (M85)	81	12	2	3.96E-04	3.43E-02	1
chaussabel	M08	0.72	btm	btm	TBA (M105)	81	18	2	9.10E-04	5.86E-02	1
chaussabel	M08	0.72	c1_positional	c1_positional	chr2p11	81	175	4	9.69E-04	3.16E-01	1
chaussabel	M08	0.72	c1_positional	c1_positional	chr5q23	81	84	1	1.89E-01	1.00E+00	0
chaussabel	M08	0.72	c1_positional	c1_positional	chr16q24	81	123	0	1.00E+00	1.00E+00	0
chaussabel	M08	0.72	c1_positional	c1_positional	chr8q24	81	214	0	1.00E+00	1.00E+00	0
chaussabel	M08	0.72	c1_positional	c1_positional	chr13q11	81	22	0	1.00E+00	1.00E+00	0
chaussabel	M08	0.72	c2_canonical	cgp	SMIRNOV_CIRCULATING_ENDOTHELIOCYTES_IN_CANCER_UP	81	158	5	4.79E-05	1.10E-01	1
chaussabel	M08	0.72	c2_canonical	cgp	TAKEDA_TARGETS_OF_NUP98_HOXA9_FUSION_10D_DN	81	142	5	2.88E-05	1.10E-01	1
chaussabel	M08	0.72	c2_canonical	cgp	BAE_BRCA1_TARGETS_DN	81	32	3	6.97E-05	1.10E-01	1
chaussabel	M08	0.72	c2_canonical	cgp	TAKEDA_TARGETS_OF_NUP98_HOXA9_FUSION_8D_DN	81	205	5	1.63E-04	1.93E-01	1
chaussabel	M08	0.72	c2_canonical	cgp	IRITANI_MAD1_TARGETS_DN	81	47	3	2.22E-04	2.10E-01	1
chaussabel	M08	0.72	c3_motif	mir	AGCACTT,MIR-93,MIR-302A,MIR-302B,MIR-302C,MIR-302D,MIR-372,MIR-373,MIR-520E,MIR-520A,MIR-526B,MIR-520B,MIR-520C,MIR-520D	81	343	1	5.76E-01	1.00E+00	0
chaussabel	M08	0.72	c3_motif	mir	CTACCTC,LET-7A,LET-7B,LET-7C,LET-7D,LET-7E,LET-7F,MIR-98,LET-7G,LET-7I	81	391	0	1.00E+00	1.00E+00	0
chaussabel	M08	0.72	c3_motif	mir	GCACTTT,MIR-17-5P,MIR-20A,MIR-106A,MIR-106B,MIR-20B,MIR-519D	81	595	1	7.76E-01	1.00E+00	0
chaussabel	M08	0.72	c3_motif	mir	TGCTGCT,MIR-15A,MIR-16,MIR-15B,MIR-195,MIR-424,MIR-497	81	601	0	1.00E+00	1.00E+00	0
chaussabel	M08	0.72	c3_motif	mir	TGTTTAC,MIR-30A-5P,MIR-30C,MIR-30D,MIR-30B,MIR-30E-5P	81	579	0	1.00E+00	1.00E+00	0
chaussabel	M08	0.72	c4_computational	cgn	MORF_RAN	81	268	4	4.53E-03	4.45E-01	0
chaussabel	M08	0.72	c4_computational	cgn	MORF_UBE2I	81	238	4	2.97E-03	4.45E-01	0
chaussabel	M08	0.72	c4_computational	cgn	GNF2_SPI1	81	34	2	3.25E-03	4.45E-01	0
chaussabel	M08	0.72	c4_computational	cn	MODULE_46	81	395	5	3.08E-03	4.45E-01	0
chaussabel	M08	0.72	c4_computational	cn	MODULE_64	81	518	6	1.86E-03	4.45E-01	0
chaussabel	M08	0.72	c5_ontology	bp	TRNA_PROCESSING	81	10	0	1.00E+00	1.00E+00	0
chaussabel	M08	0.72	c5_ontology	bp	REGULATION_OF_BIOLOGICAL_QUALITY	81	419	2	2.80E-01	1.00E+00	0
chaussabel	M08	0.72	c5_ontology	bp	DNA_METABOLIC_PROCESS	81	257	0	1.00E+00	1.00E+00	0
chaussabel	M08	0.72	c5_ontology	bp	AMINO_SUGAR_METABOLIC_PROCESS	81	19	0	1.00E+00	1.00E+00	0
chaussabel	M08	0.72	c5_ontology	bp	BIOPOLYMER_CATABOLIC_PROCESS	81	117	1	2.53E-01	1.00E+00	0
chaussabel	M08	0.72	c6_oncogenic	c6_oncogenic	STK33_NOMO_UP	81	294	5	8.46E-04	5.33E-02	1
chaussabel	M08	0.72	c6_oncogenic	c6_oncogenic	P53_DN.V1_DN	81	192	3	1.23E-02	3.87E-01	0
chaussabel	M08	0.72	c6_oncogenic	c6_oncogenic	RPS14_DN.V1_UP	81	192	3	1.23E-02	3.87E-01	0
chaussabel	M08	0.72	c7_immunologic	c7_immunologic	GSE13411_NAIVE_VS_IGM_MEMORY_BCELL_DN	81	200	4	1.58E-03	2.52E-01	1
chaussabel	M08	0.72	c7_immunologic	c7_immunologic	GSE1432_CTRL_VS_IFNG_24H_MICROGLIA_DN	81	200	4	1.58E-03	2.52E-01	1
chaussabel	M08	0.72	c7_immunologic	c7_immunologic	GSE14769_UNSTIM_VS_360MIN_LPS_BMDM_UP	81	200	4	1.58E-03	2.52E-01	1
chaussabel	M08	0.72	c7_immunologic	c7_immunologic	GSE15767_MED_VS_SCS_MAC_LN_UP	81	200	4	1.58E-03	2.52E-01	1
chaussabel	M08	0.72	c7_immunologic	c7_immunologic	GSE17721_POLYIC_VS_CPG_2H_BMDM_DN	81	200	4	1.58E-03	2.52E-01	1
chaussabel	M08	0.72	h_hallmark	h_hallmark	HALLMARK_COMPLEMENT	81	200	4	1.58E-03	7.92E-02	1
chaussabel	M08	0.72	h_hallmark	h_hallmark	HALLMARK_CHOLESTEROL_HOMEOSTASIS	81	74	2	1.47E-02	1.22E-01	1
chaussabel	M08	0.72	h_hallmark	h_hallmark	HALLMARK_XENOBIOTIC_METABOLISM	81	200	3	1.37E-02	1.22E-01	1
chaussabel	M08	0.72	h_hallmark	h_hallmark	HALLMARK_HEME_METABOLISM	81	200	3	1.37E-02	1.22E-01	1
chaussabel	M08	0.72	h_hallmark	h_hallmark	HALLMARK_COAGULATION	81	138	3	4.98E-03	1.22E-01	1
chaussabel	M08	0.72	tissues	tcells	T cells BAFF+	81	200	4	1.58E-03	3.86E-02	1
chaussabel	M08	0.72	tissues	myeloid	DC LPS 6h	81	200	4	1.58E-03	3.86E-02	1
chaussabel	M08	0.72	tissues	lymph	Tonsils	81	200	4	1.58E-03	3.86E-02	1
chaussabel	M08	0.72	tissues	bcells	B cells CD19+	81	200	3	1.37E-02	1.11E-01	1
chaussabel	M08	0.72	tissues	myeloid	Macrophage	81	200	3	1.37E-02	1.11E-01	1
wgcna	blue	0.86	h_hallmark	h_hallmark	HALLMARK_IL6_JAK_STAT3_SIGNALING	224	87	7	2.42E-06	4.03E-05	4
chaussabel	M09	0.64	btm	btm	regulation of antigen presentation and immune response (M5.0)	105	81	4	1.40E-04	2.42E-02	2
chaussabel	M09	0.64	btm	btm	enriched in monocytes (II) (M11.0)	105	189	4	3.32E-03	3.83E-01	0
chaussabel	M09	0.64	btm	btm	T cell activation (I) (M7.1)	105	50	2	1.14E-02	5.77E-01	0
chaussabel	M09	0.64	btm	btm	TBA (M32.5)	105	15	1	4.73E-02	5.77E-01	0
wgcna	blue	0.86	h_hallmark	h_hallmark	HALLMARK_ANDROGEN_RESPONSE	224	101	6	7.26E-05	6.53E-04	3
chaussabel	M09	0.64	c1_positional	c1_positional	chr3p13	105	19	2	1.70E-03	2.77E-01	1
chaussabel	M09	0.64	c1_positional	c1_positional	chr9q22	105	133	3	9.21E-03	7.50E-01	0
chaussabel	M09	0.64	c1_positional	c1_positional	chr3q21	105	130	3	8.65E-03	7.50E-01	0
chaussabel	M09	0.64	c1_positional	c1_positional	chr5q23	105	84	0	1.00E+00	1.00E+00	0
chaussabel	M09	0.64	c2_canonical	cgp	HSIAO_HOUSEKEEPING_GENES	105	389	9	4.92E-06	1.17E-02	2
chaussabel	M07	0.75	c2_canonical	cp_reactome	REACTOME_MRNA_SPLICING	176	111	6	3.23E-05	7.66E-02	1
chaussabel	M09	0.64	c2_canonical	cgp	NGO_MALIGNANT_GLIOMA_1P_LOH	105	17	3	2.14E-05	3.38E-02	1
chaussabel	M09	0.64	c2_canonical	cgp	DIAZ_CHRONIC_MEYLOGENOUS_LEUKEMIA_UP	105	1382	15	3.70E-05	3.51E-02	1
chaussabel	M07	0.75	c2_canonical	cp_kegg	KEGG_SPLICEOSOME	176	128	6	7.17E-05	8.90E-02	1
chaussabel	M09	0.64	c3_motif	mir	AGCACTT,MIR-93,MIR-302A,MIR-302B,MIR-302C,MIR-302D,MIR-372,MIR-373,MIR-520E,MIR-520A,MIR-526B,MIR-520B,MIR-520C,MIR-520D	105	343	0	1.00E+00	1.00E+00	0
chaussabel	M09	0.64	c3_motif	mir	CTACCTC,LET-7A,LET-7B,LET-7C,LET-7D,LET-7E,LET-7F,MIR-98,LET-7G,LET-7I	105	391	1	7.19E-01	1.00E+00	0
chaussabel	M09	0.64	c3_motif	mir	GCACTTT,MIR-17-5P,MIR-20A,MIR-106A,MIR-106B,MIR-20B,MIR-519D	105	595	3	3.01E-01	1.00E+00	0
chaussabel	M09	0.64	c3_motif	mir	TGCTGCT,MIR-15A,MIR-16,MIR-15B,MIR-195,MIR-424,MIR-497	105	601	2	5.79E-01	1.00E+00	0
chaussabel	M09	0.64	c3_motif	mir	TGTTTAC,MIR-30A-5P,MIR-30C,MIR-30D,MIR-30B,MIR-30E-5P	105	579	0	1.00E+00	1.00E+00	0
chaussabel	M16	0.52	c4_computational	cgn	MORF_JUND	60	64	11	2.15E-19	4.62E-17	16
chaussabel	M17	0.53	c4_computational	cgn	MORF_NPM1	80	162	15	7.26E-20	6.23E-17	16
chaussabel	M09	0.64	c5_ontology	cc	RIBONUCLEOPROTEIN_COMPLEX	105	143	6	7.24E-06	1.05E-02	2
chaussabel	M09	0.64	c5_ontology	cc	SPLICEOSOME	105	51	4	2.26E-05	1.65E-02	2
chaussabel	M09	0.64	c5_ontology	bp	G2_M_TRANSITION_OF_MITOTIC_CELL_CYCLE	105	13	2	7.84E-04	1.76E-01	1
chaussabel	M09	0.64	c5_ontology	cc	CYTOPLASM	105	2131	17	4.56E-04	1.76E-01	1
chaussabel	M09	0.64	c5_ontology	cc	HETEROGENEOUS_NUCLEAR_RIBONUCLEOPROTEIN_COMPLEX	105	14	2	9.13E-04	1.76E-01	1
chaussabel	M09	0.64	c6_oncogenic	c6_oncogenic	GLI1_UP.V1_DN	105	29	0	1.00E+00	1.00E+00	0
chaussabel	M09	0.64	c6_oncogenic	c6_oncogenic	GLI1_UP.V1_UP	105	27	0	1.00E+00	1.00E+00	0
chaussabel	M09	0.64	c6_oncogenic	c6_oncogenic	E2F1_UP.V1_DN	105	193	0	1.00E+00	1.00E+00	0
chaussabel	M09	0.64	c6_oncogenic	c6_oncogenic	E2F1_UP.V1_UP	105	189	1	4.58E-01	1.00E+00	0
chaussabel	M09	0.64	c6_oncogenic	c6_oncogenic	EGFR_UP.V1_DN	105	196	0	1.00E+00	1.00E+00	0
chaussabel	M09	0.64	c7_immunologic	c7_immunologic	GSE22886_NAIVE_TCELL_VS_DC_UP	105	200	6	4.82E-05	4.60E-02	1
chaussabel	M09	0.64	c7_immunologic	c7_immunologic	GSE3982_MEMORY_CD4_TCELL_VS_BCELL_DN	105	200	6	4.82E-05	4.60E-02	1
chaussabel	M09	0.64	c7_immunologic	c7_immunologic	KAECH_DAY15_EFF_VS_MEMORY_CD8_TCELL_DN	105	200	4	4.06E-03	1.25E-01	1
chaussabel	M09	0.64	c7_immunologic	c7_immunologic	GSE10325_CD4_TCELL_VS_BCELL_UP	105	200	4	4.06E-03	1.25E-01	1
chaussabel	M09	0.64	c7_immunologic	c7_immunologic	GSE10325_CD4_TCELL_VS_MYELOID_DN	105	200	4	4.06E-03	1.25E-01	1
chaussabel	M09	0.64	h_hallmark	h_hallmark	HALLMARK_ALLOGRAFT_REJECTION	105	200	4	4.06E-03	1.02E-01	1
chaussabel	M09	0.64	h_hallmark	h_hallmark	HALLMARK_IL6_JAK_STAT3_SIGNALING	105	87	2	3.22E-02	3.78E-01	0
chaussabel	M09	0.64	h_hallmark	h_hallmark	HALLMARK_INTERFERON_ALPHA_RESPONSE	105	97	2	3.93E-02	3.78E-01	0
chaussabel	M09	0.64	h_hallmark	h_hallmark	HALLMARK_PI3K_AKT_MTOR_SIGNALING	105	105	2	4.53E-02	3.78E-01	0
chaussabel	M17	0.53	c4_computational	cgn	GCM_TPT1	80	70	12	1.92E-19	8.24E-17	16
wgcna	blue	0.86	h_hallmark	h_hallmark	HALLMARK_IL2_STAT5_SIGNALING	224	200	8	7.83E-05	6.53E-04	3
wgcna	brown	0.91	h_hallmark	h_hallmark	HALLMARK_HEME_METABOLISM	244	200	58	1.89E-76	9.47E-75	74
chaussabel	M16	0.52	c4_computational	cgn	GCM_TPT1	60	70	11	6.22E-19	1.07E-16	16
chaussabel	M10	0.65	btm	btm	enriched in monocytes (II) (M11.0)	79	189	5	9.91E-05	3.43E-02	1
chaussabel	M10	0.65	btm	btm	T cell signaling and costimulation (M44)	79	10	2	2.58E-04	4.46E-02	1
chaussabel	M10	0.65	btm	btm	TBA (M66)	79	17	2	7.71E-04	8.89E-02	1
chaussabel	M10	0.65	btm	btm	enriched in antigen presentation (II) (M95.0)	79	29	2	2.26E-03	1.95E-01	1
chaussabel	M10	0.65	btm	btm	enriched in neutrophils (I) (M37.1)	79	52	2	7.11E-03	4.92E-01	0
chaussabel	M10	0.65	c1_positional	c1_positional	chr1p22	79	96	3	1.67E-03	5.43E-01	0
chaussabel	M10	0.65	c1_positional	c1_positional	chr5q23	79	84	0	1.00E+00	1.00E+00	0
chaussabel	M10	0.65	c1_positional	c1_positional	chr16q24	79	123	0	1.00E+00	1.00E+00	0
chaussabel	M10	0.65	c1_positional	c1_positional	chr8q24	79	214	1	4.06E-01	1.00E+00	0
chaussabel	M10	0.65	c1_positional	c1_positional	chr13q11	79	22	0	1.00E+00	1.00E+00	0
wgcna	brown	0.91	c2_canonical	cgp	IVANOVA_HEMATOPOIESIS_MATURE_CELL	244	293	30	4.10E-25	1.95E-21	21
wgcna	brown	0.91	c2_canonical	cgp	JAATINEN_HEMATOPOIETIC_STEM_CELL_DN	244	226	25	6.41E-22	1.52E-18	18
chaussabel	M10	0.65	c4_computational	cgn	MORF_EIF4A2	79	137	14	2.69E-19	2.31E-16	16
wgcna	brown	0.91	c2_canonical	cgp	VALK_AML_CLUSTER_8	244	26	13	1.61E-21	2.54E-18	18
chaussabel	M10	0.65	c3_motif	tft	GGCNKCCATNK_UNKNOWN	79	118	5	1.04E-05	4.35E-03	2
chaussabel	M10	0.65	c3_motif	tft	KCCGNSWTTT_UNKNOWN	79	105	5	5.89E-06	4.35E-03	2
chaussabel	M10	0.65	c3_motif	tft	V$NRF2_01	79	270	6	5.13E-05	1.43E-02	2
chaussabel	M10	0.65	c3_motif	tft	CACGTG_V$MYC_Q2	79	1032	10	1.94E-04	4.05E-02	1
chaussabel	M10	0.65	c3_motif	tft	ACAWNRNSRCGG_UNKNOWN	79	63	3	4.90E-04	6.83E-02	1
wgcna	brown	0.91	c2_canonical	cgp	RAGHAVACHARI_PLATELET_SPECIFIC_GENES	244	70	17	2.31E-21	2.73E-18	18
wgcna	brown	0.91	c2_canonical	cgp	VALK_AML_CLUSTER_7	244	28	12	6.48E-19	6.14E-16	15
chaussabel	M17	0.53	c4_computational	cgn	MORF_NME2	80	154	14	1.75E-18	5.00E-16	15
chaussabel	M17	0.53	c4_computational	cgn	GNF2_EIF3S6	80	121	13	3.36E-18	7.21E-16	15
chaussabel	M17	0.53	c4_computational	cgn	MORF_JUND	80	64	11	6.39E-18	1.10E-15	15
chaussabel	M10	0.65	c6_oncogenic	c6_oncogenic	MTOR_UP.V1_UP	79	170	3	8.25E-03	8.06E-01	0
chaussabel	M10	0.65	c6_oncogenic	c6_oncogenic	CAMP_UP.V1_UP	79	200	3	1.28E-02	8.06E-01	0
chaussabel	M10	0.65	c6_oncogenic	c6_oncogenic	NOTCH_DN.V1_DN	79	189	3	1.10E-02	8.06E-01	0
chaussabel	M10	0.65	c6_oncogenic	c6_oncogenic	GLI1_UP.V1_DN	79	29	0	1.00E+00	1.00E+00	0
chaussabel	M10	0.65	c6_oncogenic	c6_oncogenic	GLI1_UP.V1_UP	79	27	0	1.00E+00	1.00E+00	0
chaussabel	M10	0.65	c7_immunologic	c7_immunologic	GSE22886_NEUTROPHIL_VS_MONOCYTE_DN	79	200	6	9.50E-06	6.05E-03	2
chaussabel	M10	0.65	c7_immunologic	c7_immunologic	GSE22886_NAIVE_TCELL_VS_MONOCYTE_DN	79	200	6	9.50E-06	6.05E-03	2
chaussabel	M10	0.65	c7_immunologic	c7_immunologic	GSE9650_EFFECTOR_VS_MEMORY_CD8_TCELL_DN	79	200	6	9.50E-06	6.05E-03	2
chaussabel	M10	0.65	c7_immunologic	c7_immunologic	GSE14308_TH1_VS_TH17_DN	79	200	5	1.29E-04	1.30E-02	2
chaussabel	M10	0.65	c7_immunologic	c7_immunologic	GSE17721_CTRL_VS_LPS_2H_BMDM_UP	79	200	5	1.29E-04	1.30E-02	2
chaussabel	M10	0.65	h_hallmark	h_hallmark	HALLMARK_PI3K_AKT_MTOR_SIGNALING	79	105	3	2.15E-03	3.59E-02	1
chaussabel	M10	0.65	h_hallmark	h_hallmark	HALLMARK_MTORC1_SIGNALING	79	200	4	1.44E-03	3.59E-02	1
chaussabel	M10	0.65	h_hallmark	h_hallmark	HALLMARK_DNA_REPAIR	79	150	3	5.86E-03	7.32E-02	1
chaussabel	M10	0.65	h_hallmark	h_hallmark	HALLMARK_TNFA_SIGNALING_VIA_NFKB	79	200	2	8.50E-02	4.72E-01	0
chaussabel	M11	0.71	btm	btm	targets of FOSL1/2 (M0)	89	12	0	1.00E+00	1.00E+00	0
chaussabel	M11	0.71	btm	btm	integrin cell surface interactions (I) (M1.0)	89	29	0	1.00E+00	1.00E+00	0
chaussabel	M11	0.71	btm	btm	integrin cell surface interactions (II) (M1.1)	89	12	0	1.00E+00	1.00E+00	0
chaussabel	M11	0.71	btm	btm	extracellular matrix (I) (M2.0)	89	30	0	1.00E+00	1.00E+00	0
chaussabel	M11	0.71	btm	btm	extracellular matrix (II) (M2.1)	89	45	0	1.00E+00	1.00E+00	0
chaussabel	M11	0.71	c1_positional	c1_positional	chr5q23	89	84	2	2.22E-02	1.00E+00	0
chaussabel	M11	0.71	c1_positional	c1_positional	chr16q24	89	123	0	1.00E+00	1.00E+00	0
chaussabel	M11	0.71	c1_positional	c1_positional	chr8q24	89	214	0	1.00E+00	1.00E+00	0
chaussabel	M11	0.71	c1_positional	c1_positional	chr13q11	89	22	0	1.00E+00	1.00E+00	0
chaussabel	M11	0.71	c1_positional	c1_positional	chr7p21	89	57	1	1.44E-01	1.00E+00	0
chaussabel	M09	0.64	c2_canonical	cp_kegg	KEGG_SPLICEOSOME	105	128	6	3.82E-06	1.17E-02	2
chaussabel	M11	0.71	c4_computational	cgn	MORF_NPM1	89	162	14	1.76E-17	5.03E-15	14
chaussabel	M10	0.65	c4_computational	cgn	MORF_UBE2I	79	238	15	2.05E-17	8.80E-15	14
chaussabel	M11	0.71	c3_motif	mir	AGCACTT,MIR-93,MIR-302A,MIR-302B,MIR-302C,MIR-302D,MIR-372,MIR-373,MIR-520E,MIR-520A,MIR-526B,MIR-520B,MIR-520C,MIR-520D	89	343	1	6.11E-01	1.00E+00	0
chaussabel	M11	0.71	c3_motif	mir	CTACCTC,LET-7A,LET-7B,LET-7C,LET-7D,LET-7E,LET-7F,MIR-98,LET-7G,LET-7I	89	391	1	6.59E-01	1.00E+00	0
chaussabel	M11	0.71	c3_motif	mir	GCACTTT,MIR-17-5P,MIR-20A,MIR-106A,MIR-106B,MIR-20B,MIR-519D	89	595	2	4.85E-01	1.00E+00	0
chaussabel	M11	0.71	c3_motif	mir	TGCTGCT,MIR-15A,MIR-16,MIR-15B,MIR-195,MIR-424,MIR-497	89	601	0	1.00E+00	1.00E+00	0
chaussabel	M11	0.71	c3_motif	mir	TGTTTAC,MIR-30A-5P,MIR-30C,MIR-30D,MIR-30B,MIR-30E-5P	89	579	0	1.00E+00	1.00E+00	0
chaussabel	M01	0.83	c1_positional	c1_positional	chr14q32	145	432	22	3.84E-17	1.25E-14	14
chaussabel	M09	0.64	c2_canonical	cp_reactome	REACTOME_MRNA_SPLICING	105	111	5	3.08E-05	3.51E-02	1
wgcna	brown	0.91	btm	btm	heme biosynthesis (I) (M171)	244	11	8	1.43E-15	4.93E-13	12
chaussabel	M11	0.71	c5_ontology	bp	MACROMOLECULE_BIOSYNTHETIC_PROCESS	89	321	7	2.91E-05	1.06E-02	2
chaussabel	M11	0.71	c5_ontology	bp	BIOSYNTHETIC_PROCESS	89	470	8	4.49E-05	1.31E-02	2
chaussabel	M11	0.71	c6_oncogenic	c6_oncogenic	GLI1_UP.V1_DN	89	29	0	1.00E+00	1.00E+00	0
chaussabel	M11	0.71	c6_oncogenic	c6_oncogenic	GLI1_UP.V1_UP	89	27	0	1.00E+00	1.00E+00	0
chaussabel	M11	0.71	c6_oncogenic	c6_oncogenic	E2F1_UP.V1_DN	89	193	0	1.00E+00	1.00E+00	0
chaussabel	M11	0.71	c6_oncogenic	c6_oncogenic	E2F1_UP.V1_UP	89	189	0	1.00E+00	1.00E+00	0
chaussabel	M11	0.71	c6_oncogenic	c6_oncogenic	EGFR_UP.V1_DN	89	196	0	1.00E+00	1.00E+00	0
chaussabel	M11	0.71	c7_immunologic	c7_immunologic	GSE14000_TRANSLATED_RNA_VS_MRNA_DC_DN	89	200	6	1.89E-05	1.80E-02	2
chaussabel	M11	0.71	c7_immunologic	c7_immunologic	GSE34205_HEALTHY_VS_RSV_INF_INFANT_PBMC_UP	89	200	6	1.89E-05	1.80E-02	2
chaussabel	M11	0.71	c7_immunologic	c7_immunologic	GSE22886_NAIVE_BCELL_VS_NEUTROPHIL_UP	89	200	5	2.26E-04	1.44E-01	1
chaussabel	M11	0.71	c7_immunologic	c7_immunologic	KAECH_NAIVE_VS_DAY8_EFF_CD8_TCELL_UP	89	200	4	2.24E-03	3.56E-01	0
chaussabel	M11	0.71	c7_immunologic	c7_immunologic	GSE10239_NAIVE_VS_KLRG1HIGH_EFF_CD8_TCELL_UP	89	200	4	2.24E-03	3.56E-01	0
chaussabel	M11	0.71	h_hallmark	h_hallmark	HALLMARK_INTERFERON_ALPHA_RESPONSE	89	97	3	2.41E-03	1.21E-01	1
chaussabel	M11	0.71	h_hallmark	h_hallmark	HALLMARK_MYC_TARGETS_V1	89	200	3	1.76E-02	2.20E-01	1
chaussabel	M11	0.71	h_hallmark	h_hallmark	HALLMARK_INFLAMMATORY_RESPONSE	89	200	3	1.76E-02	2.20E-01	1
chaussabel	M11	0.71	h_hallmark	h_hallmark	HALLMARK_P53_PATHWAY	89	200	3	1.76E-02	2.20E-01	1
chaussabel	M11	0.71	h_hallmark	h_hallmark	HALLMARK_TNFA_SIGNALING_VIA_NFKB	89	200	1	4.22E-01	1.00E+00	0
chaussabel	M11	0.71	tissues	bcells	B cells cord blood CD34+	89	200	2	1.04E-01	6.90E-01	0
chaussabel	M11	0.71	tissues	tcells	T cells BAFF+	89	200	2	1.04E-01	6.90E-01	0
chaussabel	M11	0.71	tissues	tcells	T cells CD57+	89	200	2	1.04E-01	6.90E-01	0
chaussabel	M11	0.71	tissues	tcells	T cells cord blood CD34+	89	200	2	1.04E-01	6.90E-01	0
chaussabel	M11	0.71	tissues	cd4tcells	T cells central memory	89	200	2	1.04E-01	6.90E-01	0
chaussabel	M12	0.66	btm	btm	BCR signaling (M54)	116	12	2	8.10E-04	2.80E-01	1
chaussabel	M12	0.66	btm	btm	blood coagulation (M11.1)	116	22	2	2.77E-03	4.79E-01	0
chaussabel	M12	0.66	btm	btm	B cell development (M9)	116	11	1	3.85E-02	7.84E-01	0
chaussabel	M12	0.66	btm	btm	formyl peptide receptor mediated neutrophil response (M11.2)	116	10	1	3.50E-02	7.84E-01	0
chaussabel	M12	0.66	btm	btm	innate activation by cytosolic DNA sensing (M13)	116	11	1	3.85E-02	7.84E-01	0
wgcna	brown	0.91	btm	btm	enriched in cell cycle (M167)	244	15	5	6.38E-08	1.10E-05	5
chaussabel	M12	0.66	c1_positional	c1_positional	chr5q23	116	84	0	1.00E+00	1.00E+00	0
chaussabel	M12	0.66	c1_positional	c1_positional	chr16q24	116	123	0	1.00E+00	1.00E+00	0
chaussabel	M12	0.66	c1_positional	c1_positional	chr8q24	116	214	0	1.00E+00	1.00E+00	0
chaussabel	M12	0.66	c1_positional	c1_positional	chr13q11	116	22	0	1.00E+00	1.00E+00	0
wgcna	brown	0.91	btm	btm	enriched in myeloid cells and monocytes (M81)	244	35	6	2.24E-07	2.09E-05	5
wgcna	brown	0.91	btm	btm	TBA (M201)	244	19	5	2.41E-07	2.09E-05	5
chaussabel	M10	0.65	c4_computational	cgn	MORF_CCNI	79	88	11	2.27E-16	6.49E-14	13
chaussabel	M12	0.66	c3_motif	mir	AGCACTT,MIR-93,MIR-302A,MIR-302B,MIR-302C,MIR-302D,MIR-372,MIR-373,MIR-520E,MIR-520A,MIR-526B,MIR-520B,MIR-520C,MIR-520D	116	343	0	1.00E+00	1.00E+00	0
chaussabel	M12	0.66	c3_motif	mir	CTACCTC,LET-7A,LET-7B,LET-7C,LET-7D,LET-7E,LET-7F,MIR-98,LET-7G,LET-7I	116	391	1	7.54E-01	1.00E+00	0
chaussabel	M12	0.66	c3_motif	mir	GCACTTT,MIR-17-5P,MIR-20A,MIR-106A,MIR-106B,MIR-20B,MIR-519D	116	595	2	6.28E-01	1.00E+00	0
chaussabel	M12	0.66	c3_motif	mir	TGCTGCT,MIR-15A,MIR-16,MIR-15B,MIR-195,MIR-424,MIR-497	116	601	1	8.85E-01	1.00E+00	0
chaussabel	M12	0.66	c3_motif	mir	TGTTTAC,MIR-30A-5P,MIR-30C,MIR-30D,MIR-30B,MIR-30E-5P	116	579	1	8.75E-01	1.00E+00	0
wgcna	brown	0.91	btm	btm	transcription regulation in cell development (M49)	244	47	6	1.38E-06	9.53E-05	4
chaussabel	M12	0.66	c5_ontology	mf	RNA_BINDING	116	259	8	4.33E-06	6.30E-03	2
chaussabel	M12	0.66	c5_ontology	mf	STRUCTURAL_CONSTITUENT_OF_RIBOSOME	116	80	5	1.02E-05	7.40E-03	2
chaussabel	M12	0.66	c5_ontology	mf	STRUCTURAL_MOLECULE_ACTIVITY	116	244	6	2.48E-04	1.20E-01	1
chaussabel	M12	0.66	c5_ontology	cc	HETEROGENEOUS_NUCLEAR_RIBONUCLEOPROTEIN_COMPLEX	116	14	2	1.11E-03	4.04E-01	0
chaussabel	M12	0.66	c5_ontology	mf	DOUBLE_STRANDED_RNA_BINDING	116	17	2	1.65E-03	4.80E-01	0
chaussabel	M12	0.66	c6_oncogenic	c6_oncogenic	CAMP_UP.V1_UP	116	200	5	7.66E-04	1.45E-01	1
chaussabel	M12	0.66	c6_oncogenic	c6_oncogenic	GLI1_UP.V1_DN	116	29	0	1.00E+00	1.00E+00	0
chaussabel	M12	0.66	c6_oncogenic	c6_oncogenic	GLI1_UP.V1_UP	116	27	0	1.00E+00	1.00E+00	0
chaussabel	M12	0.66	c6_oncogenic	c6_oncogenic	E2F1_UP.V1_DN	116	193	0	1.00E+00	1.00E+00	0
chaussabel	M12	0.66	c6_oncogenic	c6_oncogenic	E2F1_UP.V1_UP	116	189	1	4.91E-01	1.00E+00	0
chaussabel	M12	0.66	c7_immunologic	c7_immunologic	GSE29618_BCELL_VS_MDC_DN	116	200	6	8.40E-05	1.60E-01	1
chaussabel	M12	0.66	c7_immunologic	c7_immunologic	GSE10325_LUPUS_CD4_TCELL_VS_LUPUS_MYELOID_DN	116	200	5	7.66E-04	3.66E-01	0
chaussabel	M12	0.66	c7_immunologic	c7_immunologic	GSE22886_NEUTROPHIL_VS_MONOCYTE_DN	116	200	5	7.66E-04	3.66E-01	0
chaussabel	M12	0.66	c7_immunologic	c7_immunologic	GSE339_CD4POS_VS_CD4CD8DN_DC_IN_CULTURE_DN	116	200	5	7.66E-04	3.66E-01	0
chaussabel	M12	0.66	c7_immunologic	c7_immunologic	KAECH_NAIVE_VS_MEMORY_CD8_TCELL_UP	116	200	4	5.78E-03	5.25E-01	0
chaussabel	M12	0.66	h_hallmark	h_hallmark	HALLMARK_MYC_TARGETS_V1	116	200	5	7.66E-04	3.83E-02	1
chaussabel	M12	0.66	h_hallmark	h_hallmark	HALLMARK_ALLOGRAFT_REJECTION	116	200	3	3.48E-02	8.71E-01	0
chaussabel	M12	0.66	h_hallmark	h_hallmark	HALLMARK_TNFA_SIGNALING_VIA_NFKB	116	200	1	5.11E-01	1.00E+00	0
chaussabel	M12	0.66	h_hallmark	h_hallmark	HALLMARK_HYPOXIA	116	200	0	1.00E+00	1.00E+00	0
chaussabel	M12	0.66	h_hallmark	h_hallmark	HALLMARK_CHOLESTEROL_HOMEOSTASIS	116	74	0	1.00E+00	1.00E+00	0
chaussabel	M12	0.66	tissues	myeloid	Monocyte CD14+	116	200	6	8.40E-05	6.13E-03	2
chaussabel	M12	0.66	tissues	myeloid	DC	116	200	5	7.66E-04	1.86E-02	2
chaussabel	M12	0.66	tissues	blood	Blood	116	200	5	7.66E-04	1.86E-02	2
chaussabel	M12	0.66	tissues	tcells	T cells gammadelta	116	200	4	5.78E-03	4.69E-02	1
chaussabel	M12	0.66	tissues	cd4tcells	Peripheral naive CD4+ T cells	116	200	4	5.78E-03	4.69E-02	1
chaussabel	M13	0.67	btm	btm	immune activation - generic cluster (M37.0)	55	347	4	2.81E-03	9.73E-01	0
chaussabel	M13	0.67	btm	btm	targets of FOSL1/2 (M0)	55	12	0	1.00E+00	1.00E+00	0
chaussabel	M13	0.67	btm	btm	integrin cell surface interactions (I) (M1.0)	55	29	0	1.00E+00	1.00E+00	0
chaussabel	M13	0.67	btm	btm	integrin cell surface interactions (II) (M1.1)	55	12	0	1.00E+00	1.00E+00	0
chaussabel	M13	0.67	btm	btm	extracellular matrix (I) (M2.0)	55	30	0	1.00E+00	1.00E+00	0
chaussabel	M17	0.53	c5_ontology	mf	STRUCTURAL_CONSTITUENT_OF_RIBOSOME	80	80	11	8.73E-17	1.27E-13	13
chaussabel	M13	0.67	c1_positional	c1_positional	chr2p11	55	175	4	2.21E-04	3.61E-02	1
chaussabel	M13	0.67	c1_positional	c1_positional	chr2q12	55	61	2	4.80E-03	5.22E-01	0
chaussabel	M13	0.67	c1_positional	c1_positional	chr5q23	55	84	0	1.00E+00	1.00E+00	0
chaussabel	M13	0.67	c1_positional	c1_positional	chr16q24	55	123	0	1.00E+00	1.00E+00	0
chaussabel	M13	0.67	c2_canonical	cgp	KIM_ALL_DISORDERS_CALB1_CORR_UP	55	548	7	3.70E-05	5.84E-02	1
chaussabel	M13	0.67	c2_canonical	cgp	ROME_INSULIN_TARGETS_IN_MUSCLE_UP	55	442	6	9.95E-05	9.44E-02	1
chaussabel	M13	0.67	c2_canonical	cgp	PILON_KLF1_TARGETS_DN	55	1972	12	8.96E-05	9.44E-02	1
chaussabel	M13	0.67	c3_motif	mir	AGCACTT,MIR-93,MIR-302A,MIR-302B,MIR-302C,MIR-302D,MIR-372,MIR-373,MIR-520E,MIR-520A,MIR-526B,MIR-520B,MIR-520C,MIR-520D	55	343	0	1.00E+00	1.00E+00	0
chaussabel	M13	0.67	c3_motif	mir	CTACCTC,LET-7A,LET-7B,LET-7C,LET-7D,LET-7E,LET-7F,MIR-98,LET-7G,LET-7I	55	391	3	2.84E-02	1.00E+00	0
chaussabel	M13	0.67	c3_motif	mir	GCACTTT,MIR-17-5P,MIR-20A,MIR-106A,MIR-106B,MIR-20B,MIR-519D	55	595	1	6.37E-01	1.00E+00	0
chaussabel	M13	0.67	c3_motif	mir	TGCTGCT,MIR-15A,MIR-16,MIR-15B,MIR-195,MIR-424,MIR-497	55	601	0	1.00E+00	1.00E+00	0
chaussabel	M13	0.67	c3_motif	mir	TGTTTAC,MIR-30A-5P,MIR-30C,MIR-30D,MIR-30B,MIR-30E-5P	55	579	0	1.00E+00	1.00E+00	0
chaussabel	M13	0.67	c4_computational	cgn	MORF_DAP3	55	193	5	1.89E-05	5.41E-03	2
chaussabel	M13	0.67	c4_computational	cgn	MORF_EIF4A2	55	137	4	8.64E-05	1.85E-02	2
chaussabel	M13	0.67	c4_computational	cgn	MORF_BAG5	55	57	3	1.25E-04	1.96E-02	2
chaussabel	M13	0.67	c5_ontology	bp	TRNA_PROCESSING	55	10	1	1.68E-02	1.00E+00	0
chaussabel	M13	0.67	c5_ontology	bp	REGULATION_OF_BIOLOGICAL_QUALITY	55	419	0	1.00E+00	1.00E+00	0
chaussabel	M13	0.67	c5_ontology	bp	DNA_METABOLIC_PROCESS	55	257	2	7.01E-02	1.00E+00	0
chaussabel	M13	0.67	c5_ontology	bp	AMINO_SUGAR_METABOLIC_PROCESS	55	19	0	1.00E+00	1.00E+00	0
chaussabel	M13	0.67	c5_ontology	bp	BIOPOLYMER_CATABOLIC_PROCESS	55	117	0	1.00E+00	1.00E+00	0
chaussabel	M13	0.67	c6_oncogenic	c6_oncogenic	GLI1_UP.V1_DN	55	29	0	1.00E+00	1.00E+00	0
chaussabel	M13	0.67	c6_oncogenic	c6_oncogenic	GLI1_UP.V1_UP	55	27	0	1.00E+00	1.00E+00	0
chaussabel	M13	0.67	c6_oncogenic	c6_oncogenic	E2F1_UP.V1_DN	55	193	0	1.00E+00	1.00E+00	0
chaussabel	M13	0.67	c6_oncogenic	c6_oncogenic	E2F1_UP.V1_UP	55	189	0	1.00E+00	1.00E+00	0
chaussabel	M13	0.67	c6_oncogenic	c6_oncogenic	EGFR_UP.V1_DN	55	196	0	1.00E+00	1.00E+00	0
chaussabel	M13	0.67	c7_immunologic	c7_immunologic	GSE3982_DC_VS_NEUTROPHIL_DN	55	200	5	2.25E-05	1.07E-02	2
chaussabel	M13	0.67	c7_immunologic	c7_immunologic	GSE3982_NEUTROPHIL_VS_BCELL_UP	55	200	5	2.25E-05	1.07E-02	2
chaussabel	M13	0.67	c7_immunologic	c7_immunologic	GSE13484_12H_VS_3H_YF17D_VACCINE_STIM_PBMC_DN	55	200	4	3.68E-04	4.13E-02	1
chaussabel	M13	0.67	h_hallmark	h_hallmark	HALLMARK_MYC_TARGETS_V1	55	200	3	4.73E-03	2.36E-01	1
chaussabel	M13	0.67	h_hallmark	h_hallmark	HALLMARK_PI3K_AKT_MTOR_SIGNALING	55	105	2	1.37E-02	3.42E-01	0
chaussabel	M13	0.67	h_hallmark	h_hallmark	HALLMARK_OXIDATIVE_PHOSPHORYLATION	55	200	2	4.50E-02	5.63E-01	0
chaussabel	M13	0.67	h_hallmark	h_hallmark	HALLMARK_HEME_METABOLISM	55	200	2	4.50E-02	5.63E-01	0
chaussabel	M13	0.67	h_hallmark	h_hallmark	HALLMARK_TNFA_SIGNALING_VIA_NFKB	55	200	0	1.00E+00	1.00E+00	0
chaussabel	M13	0.67	tissues	rbcs	RBC	55	200	3	4.73E-03	1.15E-01	1
chaussabel	M13	0.67	tissues	blood	Blood	55	200	3	4.73E-03	1.15E-01	1
chaussabel	M13	0.67	tissues	bcells	B cells cord blood CD34+	55	200	2	4.50E-02	4.69E-01	0
chaussabel	M13	0.67	tissues	tcells	T cells BAFF+	55	200	2	4.50E-02	4.69E-01	0
chaussabel	M14	0.6	btm	btm	immune activation - generic cluster (M37.0)	25	347	3	2.31E-03	4.00E-01	0
chaussabel	M14	0.6	btm	btm	extracellular matrix, complement (M140)	25	14	1	1.07E-02	7.40E-01	0
chaussabel	M14	0.6	btm	btm	enriched in NK cells (III) (M157)	25	14	1	1.07E-02	7.40E-01	0
chaussabel	M14	0.6	btm	btm	TBA (M188)	25	10	1	7.65E-03	7.40E-01	0
chaussabel	M14	0.6	c1_positional	c1_positional	chr5q23	25	84	0	1.00E+00	1.00E+00	0
chaussabel	M14	0.6	c1_positional	c1_positional	chr16q24	25	123	0	1.00E+00	1.00E+00	0
chaussabel	M14	0.6	c1_positional	c1_positional	chr8q24	25	214	0	1.00E+00	1.00E+00	0
chaussabel	M14	0.6	c1_positional	c1_positional	chr13q11	25	22	0	1.00E+00	1.00E+00	0
chaussabel	M14	0.6	c2_canonical	cgp	GENTLES_LEUKEMIC_STEM_CELL_DN	25	19	2	9.59E-05	4.55E-01	0
chaussabel	M14	0.6	c2_canonical	cgp	NAKAMURA_CANCER_MICROENVIRONMENT_UP	25	26	0	1.00E+00	1.00E+00	0
chaussabel	M14	0.6	c2_canonical	cgp	NAKAMURA_CANCER_MICROENVIRONMENT_DN	25	46	0	1.00E+00	1.00E+00	0
chaussabel	M14	0.6	c2_canonical	cgp	WEST_ADRENOCORTICAL_TUMOR_MARKERS_UP	25	21	0	1.00E+00	1.00E+00	0
chaussabel	M14	0.6	c2_canonical	cgp	WEST_ADRENOCORTICAL_TUMOR_MARKERS_DN	25	20	0	1.00E+00	1.00E+00	0
chaussabel	M14	0.6	c3_motif	mir	AGCACTT,MIR-93,MIR-302A,MIR-302B,MIR-302C,MIR-302D,MIR-372,MIR-373,MIR-520E,MIR-520A,MIR-526B,MIR-520B,MIR-520C,MIR-520D	25	343	0	1.00E+00	1.00E+00	0
chaussabel	M14	0.6	c3_motif	mir	CTACCTC,LET-7A,LET-7B,LET-7C,LET-7D,LET-7E,LET-7F,MIR-98,LET-7G,LET-7I	25	391	1	2.61E-01	1.00E+00	0
chaussabel	M14	0.6	c3_motif	mir	GCACTTT,MIR-17-5P,MIR-20A,MIR-106A,MIR-106B,MIR-20B,MIR-519D	25	595	0	1.00E+00	1.00E+00	0
chaussabel	M14	0.6	c3_motif	mir	TGCTGCT,MIR-15A,MIR-16,MIR-15B,MIR-195,MIR-424,MIR-497	25	601	0	1.00E+00	1.00E+00	0
chaussabel	M14	0.6	c3_motif	mir	TGTTTAC,MIR-30A-5P,MIR-30C,MIR-30D,MIR-30B,MIR-30E-5P	25	579	0	1.00E+00	1.00E+00	0
chaussabel	M14	0.6	c4_computational	cgn	MORF_ATRX	25	211	0	1.00E+00	1.00E+00	0
chaussabel	M14	0.6	c4_computational	cgn	MORF_ATOX1	25	80	0	1.00E+00	1.00E+00	0
chaussabel	M14	0.6	c4_computational	cgn	MORF_BCL2	25	222	0	1.00E+00	1.00E+00	0
chaussabel	M14	0.6	c4_computational	cgn	MORF_BNIP1	25	190	0	1.00E+00	1.00E+00	0
chaussabel	M14	0.6	c4_computational	cgn	MORF_BAG5	25	57	0	1.00E+00	1.00E+00	0
chaussabel	M14	0.6	c5_ontology	bp	TRNA_PROCESSING	25	10	0	1.00E+00	1.00E+00	0
chaussabel	M14	0.6	c5_ontology	bp	REGULATION_OF_BIOLOGICAL_QUALITY	25	419	0	1.00E+00	1.00E+00	0
chaussabel	M14	0.6	c5_ontology	bp	DNA_METABOLIC_PROCESS	25	257	0	1.00E+00	1.00E+00	0
chaussabel	M14	0.6	c5_ontology	bp	AMINO_SUGAR_METABOLIC_PROCESS	25	19	0	1.00E+00	1.00E+00	0
chaussabel	M14	0.6	c5_ontology	bp	BIOPOLYMER_CATABOLIC_PROCESS	25	117	0	1.00E+00	1.00E+00	0
chaussabel	M14	0.6	c6_oncogenic	c6_oncogenic	GLI1_UP.V1_DN	25	29	0	1.00E+00	1.00E+00	0
chaussabel	M14	0.6	c6_oncogenic	c6_oncogenic	GLI1_UP.V1_UP	25	27	0	1.00E+00	1.00E+00	0
chaussabel	M14	0.6	c6_oncogenic	c6_oncogenic	E2F1_UP.V1_DN	25	193	0	1.00E+00	1.00E+00	0
chaussabel	M14	0.6	c6_oncogenic	c6_oncogenic	E2F1_UP.V1_UP	25	189	0	1.00E+00	1.00E+00	0
chaussabel	M14	0.6	c6_oncogenic	c6_oncogenic	EGFR_UP.V1_DN	25	196	0	1.00E+00	1.00E+00	0
chaussabel	M14	0.6	c7_immunologic	c7_immunologic	GSE13485_PRE_VS_POST_YF17D_VACCINATION_PBMC_UP	25	200	3	4.74E-04	4.53E-01	0
chaussabel	M14	0.6	c7_immunologic	c7_immunologic	GSE9650_NAIVE_VS_EXHAUSTED_CD8_TCELL_DN	25	200	3	4.74E-04	4.53E-01	0
chaussabel	M14	0.6	c7_immunologic	c7_immunologic	GSE11057_CD4_CENT_MEM_VS_PBMC_DN	25	199	2	1.02E-02	9.79E-01	0
chaussabel	M14	0.6	c7_immunologic	c7_immunologic	GSE13485_DAY3_VS_DAY7_YF17D_VACCINE_PBMC_UP	25	199	2	1.02E-02	9.79E-01	0
chaussabel	M14	0.6	c7_immunologic	c7_immunologic	GSE13485_DAY3_VS_DAY7_YF17D_VACCINE_PBMC_DN	25	199	2	1.02E-02	9.79E-01	0
chaussabel	M14	0.6	h_hallmark	h_hallmark	HALLMARK_TNFA_SIGNALING_VIA_NFKB	25	200	0	1.00E+00	1.00E+00	0
chaussabel	M14	0.6	h_hallmark	h_hallmark	HALLMARK_HYPOXIA	25	200	0	1.00E+00	1.00E+00	0
chaussabel	M14	0.6	h_hallmark	h_hallmark	HALLMARK_CHOLESTEROL_HOMEOSTASIS	25	74	0	1.00E+00	1.00E+00	0
chaussabel	M14	0.6	h_hallmark	h_hallmark	HALLMARK_MITOTIC_SPINDLE	25	200	0	1.00E+00	1.00E+00	0
chaussabel	M14	0.6	h_hallmark	h_hallmark	HALLMARK_WNT_BETA_CATENIN_SIGNALING	25	42	0	1.00E+00	1.00E+00	0
chaussabel	M14	0.6	tissues	bcells	B cells CD19+	25	200	1	1.43E-01	8.68E-01	0
chaussabel	M14	0.6	tissues	bcells	B cells cord blood CD34+	25	200	1	1.43E-01	8.68E-01	0
chaussabel	M14	0.6	tissues	bcells	B cells immature	25	200	1	1.43E-01	8.68E-01	0
chaussabel	M14	0.6	tissues	tcells	T cells cord blood CD34+	25	200	1	1.43E-01	8.68E-01	0
chaussabel	M14	0.6	tissues	tcells	T cells gammadelta	25	200	1	1.43E-01	8.68E-01	0
chaussabel	M15	0.51	btm	btm	targets of FOSL1/2 (M0)	57	12	0	1.00E+00	1.00E+00	0
chaussabel	M15	0.51	btm	btm	integrin cell surface interactions (I) (M1.0)	57	29	0	1.00E+00	1.00E+00	0
chaussabel	M15	0.51	btm	btm	integrin cell surface interactions (II) (M1.1)	57	12	0	1.00E+00	1.00E+00	0
chaussabel	M15	0.51	btm	btm	extracellular matrix (I) (M2.0)	57	30	0	1.00E+00	1.00E+00	0
chaussabel	M15	0.51	btm	btm	extracellular matrix (II) (M2.1)	57	45	0	1.00E+00	1.00E+00	0
chaussabel	M15	0.51	c1_positional	c1_positional	chr20p13	57	99	4	2.80E-05	9.12E-03	2
chaussabel	M15	0.51	c1_positional	c1_positional	chr1p31	57	134	3	1.69E-03	2.76E-01	1
chaussabel	M15	0.51	c1_positional	c1_positional	chr1q21	57	358	4	3.58E-03	3.89E-01	0
chaussabel	M15	0.51	c1_positional	c1_positional	chr5q23	57	84	0	1.00E+00	1.00E+00	0
chaussabel	M15	0.51	c1_positional	c1_positional	chr16q24	57	123	0	1.00E+00	1.00E+00	0
chaussabel	M07	0.75	c1_positional	c1_positional	chr14q32	176	432	22	2.55E-15	8.31E-13	12
chaussabel	M10	0.65	c4_computational	cgn	MORF_ACP1	79	210	13	4.13E-15	8.86E-13	12
chaussabel	M10	0.65	c4_computational	cgn	MORF_NPM1	79	162	12	5.79E-15	9.94E-13	12
chaussabel	M15	0.51	c3_motif	tft	V$AP2_Q3	57	251	5	7.87E-05	6.58E-02	1
chaussabel	M15	0.51	c3_motif	tft	GGCNRNWCTTYS_UNKNOWN	57	83	3	4.22E-04	1.76E-01	1
chaussabel	M15	0.51	c3_motif	tft	YGACNNYACAR_UNKNOWN	57	96	3	6.46E-04	1.80E-01	1
chaussabel	M15	0.51	c3_motif	tft	GCTNWTTGK_UNKNOWN	57	306	4	2.04E-03	4.26E-01	0
chaussabel	M15	0.51	c3_motif	tft	YTTCCNNNGGAMR_UNKNOWN	57	52	2	3.77E-03	6.30E-01	0
chaussabel	M02	0.83	c4_computational	cgn	MORF_UBE2I	187	238	18	3.22E-15	2.76E-12	12
chaussabel	M21	NA	c5_ontology	mf	STRUCTURAL_CONSTITUENT_OF_RIBOSOME	107	80	11	2.45E-15	3.56E-12	11
chaussabel	M15	0.51	c6_oncogenic	c6_oncogenic	GLI1_UP.V1_DN	57	29	0	1.00E+00	1.00E+00	0
chaussabel	M15	0.51	c6_oncogenic	c6_oncogenic	GLI1_UP.V1_UP	57	27	0	1.00E+00	1.00E+00	0
chaussabel	M15	0.51	c6_oncogenic	c6_oncogenic	E2F1_UP.V1_DN	57	193	0	1.00E+00	1.00E+00	0
chaussabel	M15	0.51	c6_oncogenic	c6_oncogenic	E2F1_UP.V1_UP	57	189	1	2.82E-01	1.00E+00	0
chaussabel	M15	0.51	c6_oncogenic	c6_oncogenic	EGFR_UP.V1_DN	57	196	0	1.00E+00	1.00E+00	0
chaussabel	M15	0.51	c7_immunologic	c7_immunologic	KAECH_DAY15_EFF_VS_MEMORY_CD8_TCELL_DN	57	200	3	5.22E-03	5.87E-01	0
chaussabel	M15	0.51	c7_immunologic	c7_immunologic	GSE10325_CD4_TCELL_VS_LUPUS_CD4_TCELL_UP	57	200	3	5.22E-03	5.87E-01	0
chaussabel	M15	0.51	c7_immunologic	c7_immunologic	GSE11864_CSF1_PAM3CYS_VS_CSF1_IFNG_PAM3CYS_IN_MAC_UP	57	200	3	5.22E-03	5.87E-01	0
chaussabel	M15	0.51	c7_immunologic	c7_immunologic	GSE13493_DP_VS_CD4INTCD8POS_THYMOCYTE_DN	57	200	4	4.22E-04	5.87E-01	0
chaussabel	M15	0.51	c7_immunologic	c7_immunologic	GSE14000_TRANSLATED_RNA_VS_MRNA_DC_DN	57	200	3	5.22E-03	5.87E-01	0
chaussabel	M15	0.51	h_hallmark	h_hallmark	HALLMARK_HEME_METABOLISM	57	200	3	5.22E-03	1.31E-01	1
chaussabel	M15	0.51	h_hallmark	h_hallmark	HALLMARK_DNA_REPAIR	57	150	2	2.85E-02	4.75E-01	0
chaussabel	M15	0.51	h_hallmark	h_hallmark	HALLMARK_TNFA_SIGNALING_VIA_NFKB	57	200	0	1.00E+00	1.00E+00	0
chaussabel	M15	0.51	h_hallmark	h_hallmark	HALLMARK_HYPOXIA	57	200	0	1.00E+00	1.00E+00	0
chaussabel	M15	0.51	tissues	bcells	B cells CD19+	57	200	0	1.00E+00	1.00E+00	0
chaussabel	M15	0.51	tissues	bcells	B cells cord blood CD34+	57	200	0	1.00E+00	1.00E+00	0
chaussabel	M15	0.51	tissues	bcells	B cells immature	57	200	0	1.00E+00	1.00E+00	0
chaussabel	M15	0.51	tissues	bcells	B cells PreI	57	200	0	1.00E+00	1.00E+00	0
chaussabel	M15	0.51	tissues	bcells	B cells PreII	57	200	0	1.00E+00	1.00E+00	0
chaussabel	M16	0.52	btm	btm	enriched for ubiquitination (M138)	60	11	2	1.81E-04	1.57E-02	2
chaussabel	M16	0.52	btm	btm	antigen processing and presentation (M200)	60	11	2	1.81E-04	1.57E-02	2
chaussabel	M16	0.52	btm	btm	phosphatidylinositol signaling system (M101)	60	14	2	2.99E-04	2.07E-02	2
chaussabel	M16	0.52	c1_positional	c1_positional	chr17p12	60	38	2	2.25E-03	7.32E-01	0
chaussabel	M16	0.52	c1_positional	c1_positional	chr5q23	60	84	0	1.00E+00	1.00E+00	0
chaussabel	M16	0.52	c1_positional	c1_positional	chr16q24	60	123	0	1.00E+00	1.00E+00	0
chaussabel	M16	0.52	c1_positional	c1_positional	chr8q24	60	214	0	1.00E+00	1.00E+00	0
chaussabel	M16	0.52	c1_positional	c1_positional	chr13q11	60	22	0	1.00E+00	1.00E+00	0
chaussabel	M21	NA	c4_computational	cgn	MORF_JUND	107	64	10	1.24E-14	1.06E-11	11
chaussabel	M21	NA	c4_computational	cgn	MORF_TPT1	107	102	11	3.92E-14	1.12E-11	11
chaussabel	M21	NA	c4_computational	cgn	GCM_TPT1	107	70	10	3.19E-14	1.12E-11	11
chaussabel	M16	0.52	c5_ontology	mf	STRUCTURAL_MOLECULE_ACTIVITY	60	244	12	2.41E-14	1.75E-11	11
chaussabel	M16	0.52	c3_motif	tft	V$TATA_01	60	255	4	1.27E-03	4.29E-01	0
chaussabel	M16	0.52	c3_motif	tft	SCGGAAGY_V$ELK1_02	60	1199	8	1.54E-03	4.29E-01	0
chaussabel	M16	0.52	c3_motif	tft	CACGTG_V$MYC_Q2	60	1032	8	5.86E-04	4.29E-01	0
chaussabel	M16	0.52	c3_motif	tft	V$CREB_01	60	262	3	1.26E-02	4.61E-01	0
chaussabel	M16	0.52	c3_motif	tft	V$CREBP1CJUN_01	60	259	3	1.22E-02	4.61E-01	0
chaussabel	M02	0.83	c4_computational	cgn	MORF_G22P1	187	171	15	7.96E-14	3.41E-11	10
chaussabel	M04	0.81	c4_computational	cgn	MORF_ACP1	90	210	8	1.28E-07	1.10E-04	4
chaussabel	M21	NA	c4_computational	cgn	GNF2_EIF3S6	107	121	11	2.67E-13	5.73E-11	10
chaussabel	M03	0.87	c4_computational	cgn	MORF_ACTG1	120	138	12	1.46E-13	6.27E-11	10
chaussabel	M16	0.52	c6_oncogenic	c6_oncogenic	PTEN_DN.V1_DN	60	187	3	5.01E-03	5.24E-01	0
chaussabel	M16	0.52	c6_oncogenic	c6_oncogenic	HOXA9_DN.V1_UP	60	194	3	5.54E-03	5.24E-01	0
chaussabel	M16	0.52	c6_oncogenic	c6_oncogenic	GLI1_UP.V1_DN	60	29	0	1.00E+00	1.00E+00	0
chaussabel	M16	0.52	c6_oncogenic	c6_oncogenic	GLI1_UP.V1_UP	60	27	0	1.00E+00	1.00E+00	0
chaussabel	M16	0.52	c6_oncogenic	c6_oncogenic	E2F1_UP.V1_DN	60	193	1	3.00E-01	1.00E+00	0
chaussabel	M03	0.87	c4_computational	cgn	GCM_CSNK2B	120	99	11	1.02E-13	6.27E-11	10
chaussabel	M03	0.87	c4_computational	cgn	MORF_UBE2I	120	238	14	2.83E-13	8.08E-11	10
chaussabel	M16	0.52	h_hallmark	h_hallmark	HALLMARK_MYC_TARGETS_V1	60	200	4	5.13E-04	2.57E-02	2
chaussabel	M16	0.52	h_hallmark	h_hallmark	HALLMARK_TNFA_SIGNALING_VIA_NFKB	60	200	2	5.26E-02	1.00E+00	0
chaussabel	M16	0.52	h_hallmark	h_hallmark	HALLMARK_HYPOXIA	60	200	0	1.00E+00	1.00E+00	0
chaussabel	M16	0.52	h_hallmark	h_hallmark	HALLMARK_CHOLESTEROL_HOMEOSTASIS	60	74	0	1.00E+00	1.00E+00	0
chaussabel	M16	0.52	h_hallmark	h_hallmark	HALLMARK_MITOTIC_SPINDLE	60	200	0	1.00E+00	1.00E+00	0
chaussabel	M16	0.52	tissues	myeloid	DC	60	200	3	6.03E-03	2.20E-01	1
chaussabel	M16	0.52	tissues	myeloid	DC Immature	60	200	3	6.03E-03	2.20E-01	1
chaussabel	M16	0.52	tissues	bcells	B cells CD19+	60	200	1	3.09E-01	1.00E+00	0
chaussabel	M16	0.52	tissues	bcells	B cells cord blood CD34+	60	200	1	3.09E-01	1.00E+00	0
chaussabel	M16	0.52	tissues	bcells	B cells immature	60	200	0	1.00E+00	1.00E+00	0
chaussabel	M17	0.53	btm	btm	targets of FOSL1/2 (M0)	80	12	0	1.00E+00	1.00E+00	0
chaussabel	M17	0.53	btm	btm	integrin cell surface interactions (I) (M1.0)	80	29	0	1.00E+00	1.00E+00	0
chaussabel	M17	0.53	btm	btm	integrin cell surface interactions (II) (M1.1)	80	12	0	1.00E+00	1.00E+00	0
chaussabel	M17	0.53	btm	btm	extracellular matrix (I) (M2.0)	80	30	0	1.00E+00	1.00E+00	0
chaussabel	M17	0.53	btm	btm	extracellular matrix (II) (M2.1)	80	45	0	1.00E+00	1.00E+00	0
chaussabel	M17	0.53	c1_positional	c1_positional	chr11q21	80	51	3	2.73E-04	6.84E-02	1
chaussabel	M17	0.53	c1_positional	c1_positional	chr6q14	80	59	3	4.20E-04	6.84E-02	1
chaussabel	M17	0.53	c1_positional	c1_positional	chr7p21	80	57	2	8.70E-03	9.46E-01	0
chaussabel	M17	0.53	c1_positional	c1_positional	chr5q23	80	84	0	1.00E+00	1.00E+00	0
chaussabel	M17	0.53	c1_positional	c1_positional	chr16q24	80	123	0	1.00E+00	1.00E+00	0
wgcna	brown	0.91	h_hallmark	h_hallmark	HALLMARK_IL2_STAT5_SIGNALING	244	200	9	2.17E-05	5.43E-04	3
chaussabel	M09	0.64	c1_positional	c1_positional	chr2p11	105	175	12	4.98E-13	1.62E-10	10
chaussabel	M16	0.52	c7_immunologic	c7_immunologic	GSE22886_NAIVE_BCELL_VS_NEUTROPHIL_UP	60	200	11	9.31E-14	1.78E-10	10
chaussabel	M17	0.53	c3_motif	mir	AGCACTT,MIR-93,MIR-302A,MIR-302B,MIR-302C,MIR-302D,MIR-372,MIR-373,MIR-520E,MIR-520A,MIR-526B,MIR-520B,MIR-520C,MIR-520D	80	343	0	1.00E+00	1.00E+00	0
chaussabel	M17	0.53	c3_motif	mir	CTACCTC,LET-7A,LET-7B,LET-7C,LET-7D,LET-7E,LET-7F,MIR-98,LET-7G,LET-7I	80	391	0	1.00E+00	1.00E+00	0
chaussabel	M17	0.53	c3_motif	mir	GCACTTT,MIR-17-5P,MIR-20A,MIR-106A,MIR-106B,MIR-20B,MIR-519D	80	595	0	1.00E+00	1.00E+00	0
chaussabel	M17	0.53	c3_motif	mir	TGCTGCT,MIR-15A,MIR-16,MIR-15B,MIR-195,MIR-424,MIR-497	80	601	0	1.00E+00	1.00E+00	0
chaussabel	M17	0.53	c3_motif	mir	TGTTTAC,MIR-30A-5P,MIR-30C,MIR-30D,MIR-30B,MIR-30E-5P	80	579	0	1.00E+00	1.00E+00	0
chaussabel	M21	NA	c4_computational	cgn	MORF_ACTG1	107	138	11	1.15E-12	1.97E-10	10
chaussabel	M03	0.87	c4_computational	cgn	MORF_NPM1	120	162	12	1.00E-12	2.15E-10	10
chaussabel	M03	0.87	c4_computational	cgn	MORF_RAN	120	268	14	1.42E-12	2.44E-10	10
chaussabel	M09	0.64	c4_computational	cgn	MORF_G22P1	105	171	12	3.78E-13	3.24E-10	9
chaussabel	M09	0.64	c4_computational	cgn	MORF_UBE2I	105	238	13	9.34E-13	4.01E-10	9
chaussabel	M17	0.53	c6_oncogenic	c6_oncogenic	GLI1_UP.V1_DN	80	29	0	1.00E+00	1.00E+00	0
chaussabel	M17	0.53	c6_oncogenic	c6_oncogenic	GLI1_UP.V1_UP	80	27	0	1.00E+00	1.00E+00	0
chaussabel	M17	0.53	c6_oncogenic	c6_oncogenic	E2F1_UP.V1_DN	80	193	1	3.79E-01	1.00E+00	0
chaussabel	M17	0.53	c6_oncogenic	c6_oncogenic	E2F1_UP.V1_UP	80	189	0	1.00E+00	1.00E+00	0
chaussabel	M17	0.53	c6_oncogenic	c6_oncogenic	EGFR_UP.V1_DN	80	196	1	3.83E-01	1.00E+00	0
chaussabel	M17	0.53	c7_immunologic	c7_immunologic	GSE22886_NAIVE_TCELL_VS_DC_UP	80	200	6	1.02E-05	6.50E-03	2
chaussabel	M17	0.53	c7_immunologic	c7_immunologic	GSE34205_HEALTHY_VS_FLU_INF_INFANT_PBMC_UP	80	200	6	1.02E-05	6.50E-03	2
chaussabel	M17	0.53	c7_immunologic	c7_immunologic	GSE10239_NAIVE_VS_KLRG1HIGH_EFF_CD8_TCELL_UP	80	200	5	1.37E-04	4.37E-02	1
chaussabel	M17	0.53	c7_immunologic	c7_immunologic	GSE14000_TRANSLATED_RNA_VS_MRNA_DC_DN	80	200	5	1.37E-04	4.37E-02	1
chaussabel	M17	0.53	h_hallmark	h_hallmark	HALLMARK_TNFA_SIGNALING_VIA_NFKB	80	200	0	1.00E+00	1.00E+00	0
chaussabel	M17	0.53	h_hallmark	h_hallmark	HALLMARK_HYPOXIA	80	200	0	1.00E+00	1.00E+00	0
chaussabel	M17	0.53	h_hallmark	h_hallmark	HALLMARK_CHOLESTEROL_HOMEOSTASIS	80	74	0	1.00E+00	1.00E+00	0
chaussabel	M17	0.53	h_hallmark	h_hallmark	HALLMARK_MITOTIC_SPINDLE	80	200	0	1.00E+00	1.00E+00	0
chaussabel	M17	0.53	h_hallmark	h_hallmark	HALLMARK_WNT_BETA_CATENIN_SIGNALING	80	42	0	1.00E+00	1.00E+00	0
chaussabel	M17	0.53	tissues	bcells	B cells CD19+	80	200	1	3.89E-01	1.00E+00	0
chaussabel	M17	0.53	tissues	bcells	B cells cord blood CD34+	80	200	0	1.00E+00	1.00E+00	0
chaussabel	M17	0.53	tissues	bcells	B cells immature	80	200	0	1.00E+00	1.00E+00	0
chaussabel	M17	0.53	tissues	bcells	B cells PreI	80	200	0	1.00E+00	1.00E+00	0
chaussabel	M17	0.53	tissues	bcells	B cells PreII	80	200	0	1.00E+00	1.00E+00	0
chaussabel	M18	0.54	btm	btm	enriched in T cells (II) (M223)	44	13	2	1.38E-04	4.76E-02	1
chaussabel	M18	0.54	btm	btm	T cell differentiation (M14)	44	12	1	1.61E-02	8.77E-01	0
chaussabel	M18	0.54	btm	btm	immune activation - generic cluster (M37.0)	44	347	3	1.15E-02	8.77E-01	0
chaussabel	M18	0.54	btm	btm	immuregulation - monocytes, T and B cells (M57)	44	13	1	1.74E-02	8.77E-01	0
chaussabel	M18	0.54	btm	btm	enriched in monocytes (surface) (M118.1)	44	17	1	2.27E-02	8.77E-01	0
chaussabel	M18	0.54	c1_positional	c1_positional	chr11q12	44	225	4	2.42E-04	3.94E-02	1
chaussabel	M18	0.54	c1_positional	c1_positional	chr5q23	44	84	0	1.00E+00	1.00E+00	0
chaussabel	M18	0.54	c1_positional	c1_positional	chr16q24	44	123	0	1.00E+00	1.00E+00	0
chaussabel	M18	0.54	c1_positional	c1_positional	chr8q24	44	214	1	2.52E-01	1.00E+00	0
chaussabel	M18	0.54	c2_canonical	cgp	YAMASHITA_LIVER_CANCER_WITH_EPCAM_UP	44	53	3	5.13E-05	1.91E-01	1
wgcna	brown	0.91	h_hallmark	h_hallmark	HALLMARK_KRAS_SIGNALING_UP	244	200	8	1.41E-04	2.36E-03	3
chaussabel	M18	0.54	c2_canonical	cgp	OSMAN_BLADDER_CANCER_DN	44	406	5	2.13E-04	2.21E-01	1
wgcna	brown	0.91	h_hallmark	h_hallmark	HALLMARK_UV_RESPONSE_UP	244	158	7	1.98E-04	2.47E-03	3
wgcna	brown	0.91	h_hallmark	h_hallmark	HALLMARK_COAGULATION	244	138	6	6.25E-04	6.25E-03	2
chaussabel	M18	0.54	c3_motif	mir	AGCACTT,MIR-93,MIR-302A,MIR-302B,MIR-302C,MIR-302D,MIR-372,MIR-373,MIR-520E,MIR-520A,MIR-526B,MIR-520B,MIR-520C,MIR-520D	44	343	0	1.00E+00	1.00E+00	0
chaussabel	M18	0.54	c3_motif	mir	CTACCTC,LET-7A,LET-7B,LET-7C,LET-7D,LET-7E,LET-7F,MIR-98,LET-7G,LET-7I	44	391	0	1.00E+00	1.00E+00	0
chaussabel	M18	0.54	c3_motif	mir	GCACTTT,MIR-17-5P,MIR-20A,MIR-106A,MIR-106B,MIR-20B,MIR-519D	44	595	0	1.00E+00	1.00E+00	0
chaussabel	M18	0.54	c3_motif	mir	TGCTGCT,MIR-15A,MIR-16,MIR-15B,MIR-195,MIR-424,MIR-497	44	601	1	5.59E-01	1.00E+00	0
chaussabel	M18	0.54	c3_motif	mir	TGTTTAC,MIR-30A-5P,MIR-30C,MIR-30D,MIR-30B,MIR-30E-5P	44	579	0	1.00E+00	1.00E+00	0
chaussabel	M18	0.54	c4_computational	cgn	GCM_NPM1	44	116	4	1.85E-05	6.26E-03	2
chaussabel	M18	0.54	c4_computational	cgn	GNF2_DAP3	44	119	4	2.05E-05	6.26E-03	2
chaussabel	M18	0.54	c4_computational	cgn	GNF2_EIF3S6	44	121	4	2.19E-05	6.26E-03	2
chaussabel	M18	0.54	c4_computational	cgn	GNF2_FBL	44	147	4	4.69E-05	1.01E-02	2
chaussabel	M18	0.54	c4_computational	cgn	GNF2_ST13	44	64	3	9.04E-05	1.55E-02	2
chaussabel	M18	0.54	c5_ontology	cc	RIBOSOME	44	39	3	2.03E-05	2.95E-02	2
chaussabel	M18	0.54	c5_ontology	mf	STRUCTURAL_CONSTITUENT_OF_RIBOSOME	44	80	3	1.76E-04	1.28E-01	1
chaussabel	M18	0.54	c5_ontology	cc	RIBONUCLEOPROTEIN_COMPLEX	44	143	3	9.61E-04	4.66E-01	0
chaussabel	M18	0.54	c5_ontology	bp	TRNA_PROCESSING	44	10	0	1.00E+00	1.00E+00	0
chaussabel	M18	0.54	c5_ontology	bp	REGULATION_OF_BIOLOGICAL_QUALITY	44	419	0	1.00E+00	1.00E+00	0
chaussabel	M18	0.54	c6_oncogenic	c6_oncogenic	GLI1_UP.V1_DN	44	29	0	1.00E+00	1.00E+00	0
chaussabel	M18	0.54	c6_oncogenic	c6_oncogenic	GLI1_UP.V1_UP	44	27	0	1.00E+00	1.00E+00	0
chaussabel	M18	0.54	c6_oncogenic	c6_oncogenic	E2F1_UP.V1_DN	44	193	0	1.00E+00	1.00E+00	0
chaussabel	M18	0.54	c6_oncogenic	c6_oncogenic	E2F1_UP.V1_UP	44	189	0	1.00E+00	1.00E+00	0
chaussabel	M18	0.54	c6_oncogenic	c6_oncogenic	EGFR_UP.V1_DN	44	196	1	2.33E-01	1.00E+00	0
chaussabel	M18	0.54	c7_immunologic	c7_immunologic	GSE11057_NAIVE_CD4_VS_PBMC_CD4_TCELL_UP	44	200	3	2.51E-03	7.98E-01	0
chaussabel	M18	0.54	c7_immunologic	c7_immunologic	GSE22886_NEUTROPHIL_VS_MONOCYTE_DN	44	200	3	2.51E-03	7.98E-01	0
chaussabel	M18	0.54	c7_immunologic	c7_immunologic	GSE22886_NAIVE_BCELL_VS_NEUTROPHIL_UP	44	200	3	2.51E-03	7.98E-01	0
chaussabel	M18	0.54	c7_immunologic	c7_immunologic	GSE29618_MONOCYTE_VS_MDC_DN	44	200	3	2.51E-03	7.98E-01	0
chaussabel	M18	0.54	c7_immunologic	c7_immunologic	GSE29618_MONOCYTE_VS_MDC_DAY7_FLU_VACCINE_DN	44	200	3	2.51E-03	7.98E-01	0
chaussabel	M18	0.54	h_hallmark	h_hallmark	HALLMARK_TNFA_SIGNALING_VIA_NFKB	44	200	0	1.00E+00	1.00E+00	0
chaussabel	M18	0.54	h_hallmark	h_hallmark	HALLMARK_HYPOXIA	44	200	0	1.00E+00	1.00E+00	0
chaussabel	M18	0.54	h_hallmark	h_hallmark	HALLMARK_CHOLESTEROL_HOMEOSTASIS	44	74	0	1.00E+00	1.00E+00	0
chaussabel	M18	0.54	h_hallmark	h_hallmark	HALLMARK_MITOTIC_SPINDLE	44	200	0	1.00E+00	1.00E+00	0
chaussabel	M18	0.54	h_hallmark	h_hallmark	HALLMARK_WNT_BETA_CATENIN_SIGNALING	44	42	0	1.00E+00	1.00E+00	0
chaussabel	M18	0.54	tissues	bcells	B cells CD19+	44	200	1	2.37E-01	5.78E-01	0
chaussabel	M18	0.54	tissues	tcells	T cells BAFF+	44	200	1	2.37E-01	5.78E-01	0
chaussabel	M18	0.54	tissues	tcells	T cells CD57+	44	200	1	2.37E-01	5.78E-01	0
chaussabel	M18	0.54	tissues	tcells	T cells gammadelta	44	200	1	2.37E-01	5.78E-01	0
chaussabel	M18	0.54	tissues	tcells	Thymic CD34+	44	200	1	2.37E-01	5.78E-01	0
chaussabel	M16	0.52	c5_ontology	mf	RNA_BINDING	60	259	11	1.57E-12	7.62E-10	9
chaussabel	M03	0.87	c7_immunologic	c7_immunologic	GSE29618_PDC_VS_MDC_DAY7_FLU_VACCINE_DN	120	200	13	5.84E-13	1.11E-09	9
chaussabel	M19	0.64	c1_positional	c1_positional	chr12q14	33	66	2	2.05E-03	6.68E-01	0
chaussabel	M19	0.64	c1_positional	c1_positional	chr5q23	33	84	0	1.00E+00	1.00E+00	0
chaussabel	M19	0.64	c1_positional	c1_positional	chr16q24	33	123	0	1.00E+00	1.00E+00	0
chaussabel	M19	0.64	c1_positional	c1_positional	chr8q24	33	214	0	1.00E+00	1.00E+00	0
chaussabel	M19	0.64	c1_positional	c1_positional	chr13q11	33	22	0	1.00E+00	1.00E+00	0
chaussabel	M19	0.64	c2_canonical	cgp	DOUGLAS_BMI1_TARGETS_DN	33	314	5	1.53E-05	7.26E-02	1
chaussabel	M19	0.64	c2_canonical	cgp	THUM_SYSTOLIC_HEART_FAILURE_UP	33	423	5	6.33E-05	7.51E-02	1
chaussabel	M19	0.64	c2_canonical	cgp	OSMAN_BLADDER_CANCER_UP	33	404	5	5.10E-05	7.51E-02	1
chaussabel	M19	0.64	c2_canonical	cgp	RUTELLA_RESPONSE_TO_HGF_UP	33	418	5	5.99E-05	7.51E-02	1
chaussabel	M19	0.64	c2_canonical	cgp	HAHTOLA_SEZARY_SYNDROM_UP	33	98	3	1.35E-04	1.28E-01	1
chaussabel	M19	0.64	c3_motif	mir	TCCCCAC,MIR-491	33	57	2	1.53E-03	7.50E-01	0
chaussabel	M19	0.64	c3_motif	tft	V$MEIS1_01	33	239	3	1.81E-03	7.50E-01	0
chaussabel	M19	0.64	c3_motif	tft	V$AP1_Q2_01	33	275	3	2.69E-03	7.50E-01	0
chaussabel	M19	0.64	c3_motif	mir	CTTTGTA,MIR-524	33	433	3	9.46E-03	8.34E-01	0
chaussabel	M19	0.64	c3_motif	mir	AAAGACA,MIR-511	33	202	2	1.78E-02	8.34E-01	0
chaussabel	M19	0.64	c4_computational	cgn	GNF2_CD33	33	52	3	2.02E-05	1.73E-02	2
chaussabel	M19	0.64	c4_computational	cgn	GNF2_CARD15	33	70	3	4.95E-05	2.12E-02	2
chaussabel	M19	0.64	c4_computational	cgn	GNF2_CASP1	33	111	3	1.95E-04	5.33E-02	1
chaussabel	M19	0.64	c4_computational	cn	MODULE_73	33	23	2	2.48E-04	5.33E-02	1
chaussabel	M19	0.64	c4_computational	cn	MODULE_257	33	156	3	5.28E-04	9.07E-02	1
chaussabel	M19	0.64	c5_ontology	mf	ION_BINDING	33	273	5	7.79E-06	3.78E-03	2
chaussabel	M19	0.64	c5_ontology	bp	REGULATION_OF_CELLULAR_METABOLIC_PROCESS	33	787	7	1.15E-05	4.19E-03	2
chaussabel	M19	0.64	c5_ontology	bp	REGULATION_OF_GENE_EXPRESSION	33	673	6	5.23E-05	1.52E-02	2
chaussabel	M19	0.64	c6_oncogenic	c6_oncogenic	ALK_DN.V1_UP	33	145	2	9.49E-03	5.98E-01	0
chaussabel	M19	0.64	c6_oncogenic	c6_oncogenic	BMI1_DN_MEL18_DN.V1_UP	33	145	2	9.49E-03	5.98E-01	0
chaussabel	M19	0.64	c6_oncogenic	c6_oncogenic	STK33_NOMO_UP	33	294	3	3.25E-03	5.98E-01	0
chaussabel	M19	0.64	c6_oncogenic	c6_oncogenic	HOXA9_DN.V1_UP	33	194	2	1.65E-02	7.79E-01	0
chaussabel	M19	0.64	c6_oncogenic	c6_oncogenic	CYCLIN_D1_UP.V1_DN	33	191	1	1.76E-01	8.28E-01	0
chaussabel	M09	0.64	c4_computational	cgn	MORF_ACP1	105	210	12	4.32E-12	1.24E-09	9
chaussabel	M19	0.64	tissues	neutrophils	Neutrophils	33	200	8	2.13E-11	1.56E-09	9
chaussabel	M02	0.83	c4_computational	cgn	MORF_EIF3S6	187	121	12	6.07E-12	1.74E-09	9
chaussabel	M19	0.64	h_hallmark	h_hallmark	HALLMARK_HYPOXIA	33	200	1	1.84E-01	7.07E-01	0
chaussabel	M19	0.64	h_hallmark	h_hallmark	HALLMARK_IL6_JAK_STAT3_SIGNALING	33	87	1	8.45E-02	7.07E-01	0
chaussabel	M19	0.64	h_hallmark	h_hallmark	HALLMARK_DNA_REPAIR	33	150	1	1.41E-01	7.07E-01	0
chaussabel	M19	0.64	h_hallmark	h_hallmark	HALLMARK_APICAL_JUNCTION	33	200	1	1.84E-01	7.07E-01	0
chaussabel	M19	0.64	h_hallmark	h_hallmark	HALLMARK_UNFOLDED_PROTEIN_RESPONSE	33	113	1	1.08E-01	7.07E-01	0
chaussabel	M19	0.64	tissues	myeloid	Monocyte CD14+	33	200	3	1.09E-03	1.98E-02	2
chaussabel	M19	0.64	tissues	myeloid	Myeloid CD33+	33	200	3	1.09E-03	1.98E-02	2
chaussabel	M19	0.64	tissues	bcells	B cells cord blood CD34+	33	200	2	1.75E-02	1.16E-01	1
wgcna	cyan	0.91	h_hallmark	h_hallmark	HALLMARK_INTERFERON_GAMMA_RESPONSE	79	200	40	2.30E-68	1.15E-66	66
chaussabel	M20	0.43	btm	btm	T cell activation (III) (M7.4)	31	15	1	1.42E-02	6.17E-01	0
chaussabel	M20	0.43	btm	btm	enriched in monocytes (II) (M11.0)	31	189	2	1.39E-02	6.17E-01	0
chaussabel	M20	0.43	btm	btm	T cell differentiation via ITK and PKC (M18)	31	11	1	1.04E-02	6.17E-01	0
chaussabel	M20	0.43	btm	btm	TLR8-BAFF network (M25)	31	10	1	9.47E-03	6.17E-01	0
chaussabel	M02	0.83	c1_positional	c1_positional	chr14q32	187	432	19	8.70E-12	2.84E-09	9
chaussabel	M20	0.43	c1_positional	c1_positional	chr5q23	31	84	0	1.00E+00	1.00E+00	0
chaussabel	M20	0.43	c1_positional	c1_positional	chr16q24	31	123	0	1.00E+00	1.00E+00	0
chaussabel	M20	0.43	c1_positional	c1_positional	chr8q24	31	214	0	1.00E+00	1.00E+00	0
chaussabel	M20	0.43	c1_positional	c1_positional	chr13q11	31	22	0	1.00E+00	1.00E+00	0
chaussabel	M20	0.43	c2_canonical	cgp	OSMAN_BLADDER_CANCER_UP	31	404	5	3.72E-05	1.77E-01	1
chaussabel	M20	0.43	c2_canonical	cgp	MARTORIATI_MDM4_TARGETS_FETAL_LIVER_DN	31	514	5	1.16E-04	2.17E-01	1
chaussabel	M20	0.43	c2_canonical	cgp	YAGI_AML_WITH_T_9_11_TRANSLOCATION	31	130	3	2.57E-04	2.17E-01	1
wgcna	cyan	0.91	c2_canonical	cgp	HECKER_IFNB1_TARGETS	79	95	30	2.60E-57	1.24E-53	53
wgcna	cyan	0.91	c2_canonical	cgp	MOSERLE_IFNA_RESPONSE	79	31	23	1.57E-55	3.72E-52	51
chaussabel	M20	0.43	c3_motif	tft	V$DR4_Q2	31	260	4	1.05E-04	8.79E-02	1
chaussabel	M20	0.43	c3_motif	tft	ACCTGTTG_UNKNOWN	31	154	3	4.22E-04	1.76E-01	1
chaussabel	M20	0.43	c3_motif	mir	CCCACAT,MIR-299-3P	31	54	2	1.22E-03	1.83E-01	1
chaussabel	M20	0.43	c3_motif	tft	V$HFH1_01	31	243	3	1.58E-03	1.83E-01	1
chaussabel	M20	0.43	c3_motif	tft	V$GATA4_Q3	31	249	3	1.69E-03	1.83E-01	1
wgcna	cyan	0.91	c2_canonical	cgp	TAKEDA_TARGETS_OF_NUP98_HOXA9_FUSION_3D_UP	79	182	33	3.17E-54	5.01E-51	50
chaussabel	M02	0.83	c4_computational	cgn	MORF_ACP1	187	210	14	2.31E-11	4.95E-09	8
chaussabel	M09	0.64	c4_computational	cgn	MORF_EIF4A2	105	137	10	2.54E-11	5.45E-09	8
chaussabel	M20	0.43	c5_ontology	bp	RNA_PROCESSING	31	173	4	2.16E-05	1.57E-02	2
chaussabel	M20	0.43	c5_ontology	cc	U12_DEPENDENT_SPLICEOSOME	31	11	2	4.79E-05	2.32E-02	2
chaussabel	M20	0.43	c5_ontology	bp	RNA_METABOLIC_PROCESS	31	841	6	1.23E-04	3.58E-02	1
chaussabel	M20	0.43	c5_ontology	mf	LIGASE_ACTIVITY	31	97	3	1.08E-04	3.58E-02	1
chaussabel	M20	0.43	c6_oncogenic	c6_oncogenic	GCNP_SHH_UP_EARLY.V1_DN	31	169	2	1.13E-02	7.50E-01	0
chaussabel	M20	0.43	c6_oncogenic	c6_oncogenic	GCNP_SHH_UP_EARLY.V1_UP	31	174	2	1.19E-02	7.50E-01	0
chaussabel	M20	0.43	c6_oncogenic	c6_oncogenic	CSR_EARLY_UP.V1_UP	31	164	2	1.06E-02	7.50E-01	0
chaussabel	M20	0.43	c6_oncogenic	c6_oncogenic	GLI1_UP.V1_DN	31	29	0	1.00E+00	1.00E+00	0
chaussabel	M20	0.43	c6_oncogenic	c6_oncogenic	GLI1_UP.V1_UP	31	27	0	1.00E+00	1.00E+00	0
chaussabel	M20	0.43	c7_immunologic	c7_immunologic	GSE7460_CD8_TCELL_VS_TREG_ACT_UP	31	200	4	3.81E-05	7.27E-02	1
chaussabel	M20	0.43	c7_immunologic	c7_immunologic	GSE12366_GC_BCELL_VS_PLASMA_CELL_UP	31	200	3	9.02E-04	1.15E-01	1
chaussabel	M20	0.43	c7_immunologic	c7_immunologic	GSE1432_CTRL_VS_IFNG_6H_MICROGLIA_UP	31	200	3	9.02E-04	1.15E-01	1
chaussabel	M20	0.43	c7_immunologic	c7_immunologic	GSE1432_CTRL_VS_IFNG_6H_MICROGLIA_DN	31	200	3	9.02E-04	1.15E-01	1
chaussabel	M20	0.43	c7_immunologic	c7_immunologic	GSE1432_1H_VS_6H_IFNG_MICROGLIA_DN	31	200	3	9.02E-04	1.15E-01	1
chaussabel	M20	0.43	h_hallmark	h_hallmark	HALLMARK_WNT_BETA_CATENIN_SIGNALING	31	42	1	3.92E-02	6.54E-01	0
chaussabel	M20	0.43	h_hallmark	h_hallmark	HALLMARK_NOTCH_SIGNALING	31	32	1	3.00E-02	6.54E-01	0
chaussabel	M20	0.43	h_hallmark	h_hallmark	HALLMARK_MYC_TARGETS_V1	31	200	2	1.55E-02	6.54E-01	0
chaussabel	M20	0.43	h_hallmark	h_hallmark	HALLMARK_HYPOXIA	31	200	1	1.74E-01	6.69E-01	0
chaussabel	M20	0.43	h_hallmark	h_hallmark	HALLMARK_DNA_REPAIR	31	150	1	1.33E-01	6.69E-01	0
chaussabel	M20	0.43	tissues	tcells	T cells BAFF+	31	200	3	9.02E-04	1.10E-02	2
chaussabel	M20	0.43	tissues	myeloid	Macrophage	31	200	3	9.02E-04	1.10E-02	2
chaussabel	M20	0.43	tissues	myeloid	Macrophage LPS 4h	31	200	3	9.02E-04	1.10E-02	2
chaussabel	M21	NA	btm	btm	targets of FOSL1/2 (M0)	107	12	0	1.00E+00	1.00E+00	0
chaussabel	M21	NA	btm	btm	integrin cell surface interactions (I) (M1.0)	107	29	0	1.00E+00	1.00E+00	0
chaussabel	M21	NA	btm	btm	integrin cell surface interactions (II) (M1.1)	107	12	0	1.00E+00	1.00E+00	0
chaussabel	M21	NA	btm	btm	extracellular matrix (I) (M2.0)	107	30	0	1.00E+00	1.00E+00	0
chaussabel	M21	NA	btm	btm	extracellular matrix (II) (M2.1)	107	45	0	1.00E+00	1.00E+00	0
chaussabel	M21	NA	c1_positional	c1_positional	chr18q21	107	128	4	8.58E-04	2.80E-01	1
chaussabel	M21	NA	c1_positional	c1_positional	chr5q23	107	84	0	1.00E+00	1.00E+00	0
chaussabel	M21	NA	c1_positional	c1_positional	chr16q24	107	123	0	1.00E+00	1.00E+00	0
chaussabel	M21	NA	c1_positional	c1_positional	chr8q24	107	214	0	1.00E+00	1.00E+00	0
chaussabel	M21	NA	c1_positional	c1_positional	chr13q11	107	22	0	1.00E+00	1.00E+00	0
chaussabel	M11	0.71	c4_computational	cgn	MORF_UBE2I	89	238	11	5.54E-11	1.19E-08	8
chaussabel	M02	0.83	c4_computational	cgn	MORF_CCNI	187	88	10	9.32E-11	1.44E-08	8
chaussabel	M21	NA	c3_motif	mir	AGCACTT,MIR-93,MIR-302A,MIR-302B,MIR-302C,MIR-302D,MIR-372,MIR-373,MIR-520E,MIR-520A,MIR-526B,MIR-520B,MIR-520C,MIR-520D	107	343	0	1.00E+00	1.00E+00	0
chaussabel	M21	NA	c3_motif	mir	CTACCTC,LET-7A,LET-7B,LET-7C,LET-7D,LET-7E,LET-7F,MIR-98,LET-7G,LET-7I	107	391	0	1.00E+00	1.00E+00	0
chaussabel	M21	NA	c3_motif	mir	GCACTTT,MIR-17-5P,MIR-20A,MIR-106A,MIR-106B,MIR-20B,MIR-519D	107	595	0	1.00E+00	1.00E+00	0
chaussabel	M21	NA	c3_motif	mir	TGCTGCT,MIR-15A,MIR-16,MIR-15B,MIR-195,MIR-424,MIR-497	107	601	0	1.00E+00	1.00E+00	0
chaussabel	M21	NA	c3_motif	mir	TGTTTAC,MIR-30A-5P,MIR-30C,MIR-30D,MIR-30B,MIR-30E-5P	107	579	0	1.00E+00	1.00E+00	0
wgcna	cyan	0.91	h_hallmark	h_hallmark	HALLMARK_INTERFERON_ALPHA_RESPONSE	79	97	26	2.43E-47	6.08E-46	45
chaussabel	M17	0.53	c5_ontology	mf	STRUCTURAL_MOLECULE_ACTIVITY	80	244	11	2.20E-11	1.60E-08	8
wgcna	cyan	0.91	c2_canonical	cgp	BOSCO_INTERFERON_INDUCED_ANTIVIRAL_MODULE	79	78	25	9.17E-48	1.09E-44	44
wgcna	cyan	0.91	c2_canonical	cgp	BROWNE_INTERFERON_RESPONSIVE_GENES	79	68	24	4.85E-47	4.60E-44	43
wgcna	cyan	0.91	btm	btm	antiviral IFN signature (M75)	79	22	8	2.58E-16	2.54E-14	14
chaussabel	M21	NA	c6_oncogenic	c6_oncogenic	GLI1_UP.V1_DN	107	29	0	1.00E+00	1.00E+00	0
chaussabel	M21	NA	c6_oncogenic	c6_oncogenic	GLI1_UP.V1_UP	107	27	0	1.00E+00	1.00E+00	0
chaussabel	M21	NA	c6_oncogenic	c6_oncogenic	E2F1_UP.V1_DN	107	193	0	1.00E+00	1.00E+00	0
chaussabel	M21	NA	c6_oncogenic	c6_oncogenic	E2F1_UP.V1_UP	107	189	0	1.00E+00	1.00E+00	0
chaussabel	M21	NA	c6_oncogenic	c6_oncogenic	EGFR_UP.V1_DN	107	196	0	1.00E+00	1.00E+00	0
chaussabel	M21	NA	c7_immunologic	c7_immunologic	GSE22886_NAIVE_TCELL_VS_DC_UP	107	200	7	4.59E-06	4.38E-03	2
chaussabel	M21	NA	c7_immunologic	c7_immunologic	GSE22886_NAIVE_BCELL_VS_DC_UP	107	200	5	5.31E-04	3.38E-01	0
chaussabel	M21	NA	c7_immunologic	c7_immunologic	GSE10239_NAIVE_VS_DAY4.5_EFF_CD8_TCELL_UP	107	200	4	4.34E-03	9.22E-01	0
chaussabel	M21	NA	c7_immunologic	c7_immunologic	GSE14000_TRANSLATED_RNA_VS_MRNA_DC_DN	107	200	4	4.34E-03	9.22E-01	0
chaussabel	M21	NA	h_hallmark	h_hallmark	HALLMARK_TNFA_SIGNALING_VIA_NFKB	107	200	0	1.00E+00	1.00E+00	0
chaussabel	M21	NA	h_hallmark	h_hallmark	HALLMARK_HYPOXIA	107	200	1	4.83E-01	1.00E+00	0
chaussabel	M21	NA	h_hallmark	h_hallmark	HALLMARK_CHOLESTEROL_HOMEOSTASIS	107	74	0	1.00E+00	1.00E+00	0
chaussabel	M21	NA	h_hallmark	h_hallmark	HALLMARK_MITOTIC_SPINDLE	107	200	0	1.00E+00	1.00E+00	0
chaussabel	M21	NA	h_hallmark	h_hallmark	HALLMARK_WNT_BETA_CATENIN_SIGNALING	107	42	0	1.00E+00	1.00E+00	0
chaussabel	M21	NA	tissues	bcells	B cells CD19+	107	200	0	1.00E+00	1.00E+00	0
chaussabel	M21	NA	tissues	bcells	B cells cord blood CD34+	107	200	0	1.00E+00	1.00E+00	0
chaussabel	M21	NA	tissues	bcells	B cells immature	107	200	0	1.00E+00	1.00E+00	0
chaussabel	M21	NA	tissues	bcells	B cells PreI	107	200	0	1.00E+00	1.00E+00	0
chaussabel	M21	NA	tissues	bcells	B cells PreII	107	200	0	1.00E+00	1.00E+00	0
chaussabel	M22	NA	btm	btm	enriched in T cells (I) (M7.0)	42	62	3	7.14E-05	2.47E-02	2
chaussabel	M22	NA	btm	btm	enriched in NK cells (II) (M61.0)	42	24	2	4.40E-04	7.61E-02	1
chaussabel	M22	NA	btm	btm	enriched in NK cells (I) (M7.2)	42	49	2	1.84E-03	2.12E-01	1
chaussabel	M22	NA	btm	btm	CD28 costimulation (M12)	42	11	1	1.41E-02	5.16E-01	0
chaussabel	M22	NA	btm	btm	T cell differentiation (M14)	42	12	1	1.54E-02	5.16E-01	0
chaussabel	M04	0.81	c4_computational	cgn	MORF_HDAC1	90	254	8	5.45E-07	2.34E-04	4
chaussabel	M22	NA	c1_positional	c1_positional	chr18q21	42	128	3	6.08E-04	9.90E-02	1
chaussabel	M22	NA	c1_positional	c1_positional	chr4q31	42	104	2	7.99E-03	7.90E-01	0
chaussabel	M22	NA	c1_positional	c1_positional	chr7q21	42	115	2	9.70E-03	7.90E-01	0
chaussabel	M22	NA	c1_positional	c1_positional	chr5q23	42	84	0	1.00E+00	1.00E+00	0
wgcna	cyan	0.91	btm	btm	type I interferon response (M127)	79	12	7	2.94E-16	2.54E-14	14
chaussabel	M22	NA	c2_canonical	cgp	OSMAN_BLADDER_CANCER_DN	42	406	6	1.29E-05	3.07E-02	2
chaussabel	M22	NA	c2_canonical	cgp	LEE_LIVER_CANCER_SURVIVAL_DN	42	175	4	7.67E-05	4.41E-02	1
chaussabel	M22	NA	c2_canonical	cgp	YAMASHITA_LIVER_CANCER_WITH_EPCAM_UP	42	53	3	4.46E-05	4.41E-02	1
wgcna	cyan	0.91	btm	btm	innate antiviral response (M150)	79	12	7	2.94E-16	2.54E-14	14
chaussabel	M22	NA	c3_motif	mir	AGCACTT,MIR-93,MIR-302A,MIR-302B,MIR-302C,MIR-302D,MIR-372,MIR-373,MIR-520E,MIR-520A,MIR-526B,MIR-520B,MIR-520C,MIR-520D	42	343	0	1.00E+00	1.00E+00	0
chaussabel	M22	NA	c3_motif	mir	CTACCTC,LET-7A,LET-7B,LET-7C,LET-7D,LET-7E,LET-7F,MIR-98,LET-7G,LET-7I	42	391	1	3.98E-01	1.00E+00	0
chaussabel	M22	NA	c3_motif	mir	GCACTTT,MIR-17-5P,MIR-20A,MIR-106A,MIR-106B,MIR-20B,MIR-519D	42	595	0	1.00E+00	1.00E+00	0
chaussabel	M22	NA	c3_motif	mir	TGCTGCT,MIR-15A,MIR-16,MIR-15B,MIR-195,MIR-424,MIR-497	42	601	0	1.00E+00	1.00E+00	0
chaussabel	M22	NA	c3_motif	mir	TGTTTAC,MIR-30A-5P,MIR-30C,MIR-30D,MIR-30B,MIR-30E-5P	42	579	1	5.29E-01	1.00E+00	0
chaussabel	M09	0.64	c4_computational	cgn	MORF_CTBP1	105	168	10	1.92E-10	3.29E-08	7
chaussabel	M04	0.81	c7_immunologic	c7_immunologic	GSE11057_PBMC_VS_MEM_CD4_TCELL_UP	90	200	7	1.43E-06	3.43E-04	3
chaussabel	M22	NA	c5_ontology	bp	TRNA_PROCESSING	42	10	0	1.00E+00	1.00E+00	0
chaussabel	M22	NA	c5_ontology	bp	REGULATION_OF_BIOLOGICAL_QUALITY	42	419	0	1.00E+00	1.00E+00	0
chaussabel	M22	NA	c5_ontology	bp	DNA_METABOLIC_PROCESS	42	257	0	1.00E+00	1.00E+00	0
chaussabel	M22	NA	c5_ontology	bp	AMINO_SUGAR_METABOLIC_PROCESS	42	19	0	1.00E+00	1.00E+00	0
chaussabel	M22	NA	c5_ontology	bp	BIOPOLYMER_CATABOLIC_PROCESS	42	117	0	1.00E+00	1.00E+00	0
chaussabel	M22	NA	c6_oncogenic	c6_oncogenic	GLI1_UP.V1_DN	42	29	0	1.00E+00	1.00E+00	0
chaussabel	M22	NA	c6_oncogenic	c6_oncogenic	GLI1_UP.V1_UP	42	27	0	1.00E+00	1.00E+00	0
chaussabel	M22	NA	c6_oncogenic	c6_oncogenic	E2F1_UP.V1_DN	42	193	0	1.00E+00	1.00E+00	0
chaussabel	M22	NA	c6_oncogenic	c6_oncogenic	E2F1_UP.V1_UP	42	189	0	1.00E+00	1.00E+00	0
chaussabel	M22	NA	c6_oncogenic	c6_oncogenic	EGFR_UP.V1_DN	42	196	0	1.00E+00	1.00E+00	0
chaussabel	M22	NA	c7_immunologic	c7_immunologic	GSE22886_NAIVE_BCELL_VS_BLOOD_PLASMA_CELL_UP	42	200	4	1.28E-04	4.91E-02	1
chaussabel	M22	NA	c7_immunologic	c7_immunologic	GSE29618_MONOCYTE_VS_MDC_DN	42	200	4	1.28E-04	4.91E-02	1
chaussabel	M22	NA	c7_immunologic	c7_immunologic	GSE34205_HEALTHY_VS_FLU_INF_INFANT_PBMC_UP	42	200	4	1.28E-04	4.91E-02	1
chaussabel	M22	NA	c7_immunologic	c7_immunologic	GSE3982_MEMORY_CD4_TCELL_VS_BCELL_UP	42	200	4	1.28E-04	4.91E-02	1
chaussabel	M22	NA	c7_immunologic	c7_immunologic	GSE6269_HEALTHY_VS_FLU_INF_PBMC_UP	42	172	4	7.17E-05	4.91E-02	1
chaussabel	M22	NA	h_hallmark	h_hallmark	HALLMARK_MTORC1_SIGNALING	42	200	2	2.75E-02	4.58E-01	0
chaussabel	M22	NA	h_hallmark	h_hallmark	HALLMARK_MYC_TARGETS_V1	42	200	2	2.75E-02	4.58E-01	0
chaussabel	M22	NA	h_hallmark	h_hallmark	HALLMARK_ALLOGRAFT_REJECTION	42	200	2	2.75E-02	4.58E-01	0
chaussabel	M22	NA	h_hallmark	h_hallmark	HALLMARK_TNFA_SIGNALING_VIA_NFKB	42	200	1	2.28E-01	8.77E-01	0
chaussabel	M22	NA	h_hallmark	h_hallmark	HALLMARK_HYPOXIA	42	200	1	2.28E-01	8.77E-01	0
wgcna	cyan	0.91	btm	btm	enriched in activated dendritic cells (II) (M165)	79	35	9	1.21E-16	2.54E-14	14
chaussabel	M04	0.81	c4_computational	cgn	MORF_CCNI	90	88	5	4.70E-06	7.59E-04	3
chaussabel	M11	0.71	c4_computational	cgn	MORF_JUND	89	64	7	4.88E-10	8.38E-08	7
chaussabel	M03	0.87	c7_immunologic	c7_immunologic	GSE22886_NAIVE_CD4_TCELL_VS_MONOCYTE_DN	120	200	11	2.29E-10	1.09E-07	7
chaussabel	M03	0.87	c7_immunologic	c7_immunologic	GSE29618_PDC_VS_MDC_DN	120	200	11	2.29E-10	1.09E-07	7
chaussabel	M03	0.87	c7_immunologic	c7_immunologic	GSE29618_MONOCYTE_VS_MDC_DAY7_FLU_VACCINE_DN	120	200	11	2.29E-10	1.09E-07	7
wgcna	cyan	0.91	btm	btm	activated dendritic cells (M67)	79	12	6	1.53E-13	1.06E-11	11
chaussabel	M16	0.52	c7_immunologic	c7_immunologic	GSE14000_TRANSLATED_RNA_VS_MRNA_DC_DN	60	200	9	1.16E-10	1.11E-07	7
wgcna	cyan	0.91	h_hallmark	h_hallmark	HALLMARK_APOPTOSIS	79	161	4	6.47E-04	6.47E-03	2
wgcna	cyan	0.91	h_hallmark	h_hallmark	HALLMARK_IL6_JAK_STAT3_SIGNALING	79	87	4	6.11E-05	1.02E-03	3
wgcna	cyan	0.91	h_hallmark	h_hallmark	HALLMARK_IL2_STAT5_SIGNALING	79	200	5	1.29E-04	1.61E-03	3
chaussabel	M15	0.51	c4_computational	cgn	MORF_NPM1	57	162	8	4.21E-10	1.81E-07	7
chaussabel	M15	0.51	c4_computational	cgn	MORF_UBE2I	57	238	9	3.37E-10	1.81E-07	7
wgcna	green	0.7	c2_canonical	cp_reactome	REACTOME_3_UTR_MEDIATED_TRANSLATIONAL_REGULATION	213	176	15	8.18E-13	1.23E-09	9
wgcna	green	0.7	c2_canonical	cp_reactome	REACTOME_FORMATION_OF_THE_TERNARY_COMPLEX_AND_SUBSEQUENTLY_THE_43S_COMPLEX	213	74	11	2.09E-12	1.99E-09	9
chaussabel	M17	0.53	c5_ontology	bp	TRANSLATION	80	180	9	6.48E-10	3.14E-07	7
chaussabel	M05	0.73	c1_positional	c1_positional	chrxp11	97	287	11	1.04E-09	3.39E-07	6
wgcna	green	0.7	c2_canonical	cgp	HSIAO_HOUSEKEEPING_GENES	213	389	28	5.82E-21	2.76E-17	17
chaussabel	M21	NA	c5_ontology	mf	STRUCTURAL_MOLECULE_ACTIVITY	107	244	11	5.45E-10	3.96E-07	6
wgcna	green	0.7	c2_canonical	cgp	ENK_UV_RESPONSE_KERATINOCYTE_UP	213	530	23	1.04E-12	1.23E-09	9
chaussabel	M04	0.81	c4_computational	cgn	MORF_RAD23A	90	345	8	5.31E-06	7.59E-04	3
chaussabel	M16	0.52	c5_ontology	bp	TRANSLATION	60	180	8	1.49E-09	5.40E-07	6
chaussabel	M18	0.54	c1_positional	c1_positional	chr7p14	44	89	6	2.27E-09	7.41E-07	6
chaussabel	M04	0.81	c4_computational	cgn	MORF_XRCC5	90	234	7	4.05E-06	7.59E-04	3
chaussabel	M15	0.51	c4_computational	cgn	MORF_ACP1	57	210	8	3.28E-09	9.38E-07	6
wgcna	green	0.7	c2_canonical	cgp	KIM_ALL_DISORDERS_OLIGODENDROCYTE_NUMBER_CORR_UP	213	756	27	9.73E-13	1.23E-09	9
chaussabel	M03	0.87	c7_immunologic	c7_immunologic	GSE10325_LUPUS_CD4_TCELL_VS_LUPUS_MYELOID_DN	120	200	10	3.91E-09	1.25E-06	6
chaussabel	M01	0.83	tissues	neutrophils	Neutrophils	145	200	10	2.43E-08	1.78E-06	6
chaussabel	M16	0.52	c5_ontology	bp	CELLULAR_BIOSYNTHETIC_PROCESS	60	321	9	7.43E-09	1.80E-06	6
chaussabel	M03	0.87	tissues	neutrophils	Neutrophils	120	200	9	6.00E-08	2.19E-06	6
chaussabel	M03	0.87	tissues	blood	Blood	120	200	9	6.00E-08	2.19E-06	6
chaussabel	M15	0.51	c4_computational	cgn	MORF_CCNI	57	88	6	1.06E-08	2.27E-06	6
chaussabel	M17	0.53	c5_ontology	bp	MACROMOLECULE_BIOSYNTHETIC_PROCESS	80	321	10	6.70E-09	2.43E-06	6
chaussabel	M01	0.83	c4_computational	cgn	MORF_ACP1	145	210	11	2.92E-09	2.50E-06	6
wgcna	green	0.7	h_hallmark	h_hallmark	HALLMARK_OXIDATIVE_PHOSPHORYLATION	213	200	14	6.86E-11	3.43E-09	8
chaussabel	M14	0.6	c1_positional	c1_positional	chr8q21	25	94	5	9.10E-09	2.97E-06	6
chaussabel	M03	0.87	c1_positional	c1_positional	chr1q21	120	358	12	9.37E-09	3.06E-06	6
chaussabel	M13	0.67	tissues	neutrophils	Neutrophils	55	200	7	4.67E-08	3.41E-06	5
chaussabel	M17	0.53	c5_ontology	mf	RNA_BINDING	80	259	9	1.56E-08	4.54E-06	5
chaussabel	M01	0.83	c4_computational	cgn	MORF_UBE2I	145	238	11	1.07E-08	4.60E-06	5
chaussabel	M07	0.75	c4_computational	cgn	MORF_CTBP1	176	168	10	2.94E-08	6.31E-06	5
chaussabel	M07	0.75	c4_computational	cgn	MORF_CCNI	176	88	8	2.75E-08	6.31E-06	5
chaussabel	M07	0.75	c4_computational	cgn	MORF_ACP1	176	210	11	2.21E-08	6.31E-06	5
chaussabel	M07	0.75	c4_computational	cgn	MORF_ANP32B	176	197	11	1.14E-08	6.31E-06	5
chaussabel	M07	0.75	c4_computational	cgn	GCM_ANP32B	176	36	6	3.88E-08	6.66E-06	5
wgcna	green	0.7	btm	btm	translation initiation factor 3 complex (M245)	213	15	5	3.24E-08	1.12E-05	5
chaussabel	M21	NA	c5_ontology	mf	RNA_BINDING	107	259	10	1.51E-08	7.33E-06	5
wgcna	green	0.7	btm	btm	T cell surface signature (S0)	213	27	4	2.77E-05	3.19E-03	2
wgcna	green	0.7	btm	btm	TBA (M243)	213	12	3	5.80E-05	5.02E-03	2
wgcna	green	0.7	btm	btm	transcription elongation, RNA polymerase II (M234)	213	15	3	1.18E-04	8.18E-03	2
chaussabel	M08	0.72	c6_oncogenic	c6_oncogenic	STK33_UP	81	293	9	5.03E-08	9.51E-06	5
chaussabel	M15	0.51	c4_computational	cgn	GCM_NPM1	57	116	6	5.59E-08	9.59E-06	5
chaussabel	M09	0.64	tissues	cd4tcells	Peripheral naive CD4+ T cells	105	200	8	2.93E-07	1.07E-05	5
chaussabel	M09	0.64	tissues	neutrophils	Neutrophils	105	200	8	2.93E-07	1.07E-05	5
chaussabel	M07	0.75	tissues	neutrophils	Neutrophils	176	200	10	1.52E-07	1.11E-05	5
chaussabel	M20	0.43	c1_positional	c1_positional	chr1q21	31	358	7	3.82E-08	1.25E-05	5
wgcna	green	0.7	h_hallmark	h_hallmark	HALLMARK_MYC_TARGETS_V1	213	200	9	7.37E-06	1.84E-04	4
chaussabel	M01	0.83	c4_computational	cgn	MORF_CTBP1	145	168	9	6.91E-08	1.60E-05	5
chaussabel	M01	0.83	c4_computational	cgn	MORF_EIF3S6	145	121	8	7.45E-08	1.60E-05	5
wgcna	green	0.7	btm	btm	respiratory electron transport chain (mitochondrion) (M238)	213	17	4	3.95E-06	6.84E-04	3
wgcna	grey	NA	btm	btm	immune activation - generic cluster (M37.0)	132	347	21	8.69E-19	3.01E-16	16
chaussabel	M03	0.87	tissues	myeloid	Monocyte CD14+	120	200	8	8.17E-07	1.99E-05	5
chaussabel	M12	0.66	c1_positional	c1_positional	chr1q21	116	358	11	6.79E-08	2.21E-05	5
chaussabel	M01	0.83	c4_computational	cgn	MORF_CCNI	145	88	7	1.40E-07	2.41E-05	5
wgcna	grey	NA	c2_canonical	cgp	TAKEDA_TARGETS_OF_NUP98_HOXA9_FUSION_10D_DN	132	142	15	2.54E-17	1.20E-13	13
chaussabel	M19	0.64	c7_immunologic	c7_immunologic	GSE6269_HEALTHY_VS_STREP_PNEUMO_INF_PBMC_DN	33	169	6	1.76E-08	3.35E-05	4
wgcna	grey	NA	c2_canonical	cgp	RUNNE_GENDER_EFFECT_UP	132	9	7	5.45E-16	1.29E-12	12
chaussabel	M20	0.43	c4_computational	cgn	MORF_HDAC1	31	254	6	1.32E-07	3.40E-05	4
chaussabel	M20	0.43	c4_computational	cgn	MORF_DEK	31	262	6	1.59E-07	3.40E-05	4
chaussabel	M20	0.43	c4_computational	cgn	MORF_ERH	31	114	5	7.58E-08	3.40E-05	4
chaussabel	M20	0.43	c4_computational	cgn	MORF_UBE2I	31	238	6	9.01E-08	3.40E-05	4
wgcna	grey	NA	c2_canonical	cgp	TAKEDA_TARGETS_OF_NUP98_HOXA9_FUSION_16D_DN	132	143	11	1.73E-11	2.74E-08	8
wgcna	grey	NA	c2_canonical	cgp	MCLACHLAN_DENTAL_CARIES_UP	132	253	12	5.66E-10	5.37E-07	6
wgcna	grey	NA	c2_canonical	cgp	MARTINELLI_IMMATURE_NEUTROPHIL_UP	132	11	5	4.58E-10	5.37E-07	6
chaussabel	M16	0.52	c7_immunologic	c7_immunologic	GSE22886_NAIVE_TCELL_VS_DC_UP	60	200	7	8.66E-08	4.14E-05	4
chaussabel	M16	0.52	c7_immunologic	c7_immunologic	GSE34205_HEALTHY_VS_FLU_INF_INFANT_PBMC_UP	60	200	7	8.66E-08	4.14E-05	4
wgcna	grey	NA	btm	btm	chromosome Y linked (M240)	132	17	5	6.01E-09	1.04E-06	6
chaussabel	M04	0.81	tissues	nkcells	NK CD56+	90	200	6	2.01E-05	1.47E-03	3
wgcna	grey	NA	btm	btm	TBA (M188)	132	10	4	5.30E-08	6.11E-06	5
wgcna	grey	NA	h_hallmark	h_hallmark	HALLMARK_XENOBIOTIC_METABOLISM	132	200	6	1.71E-04	6.37E-03	2
chaussabel	M10	0.65	tissues	myeloid	Monocyte CD14+	79	200	7	5.89E-07	4.30E-05	4
chaussabel	M19	0.64	c7_immunologic	c7_immunologic	GSE37416_0H_VS_12H_F_TULARENSIS_LVS_NEUTROPHIL_UP	33	200	6	4.78E-08	4.57E-05	4
chaussabel	M21	NA	c5_ontology	bp	TRANSLATION	107	180	8	1.52E-07	5.52E-05	4
chaussabel	M07	0.75	tissues	blood	Blood	176	200	9	1.55E-06	5.65E-05	4
wgcna	grey	NA	h_hallmark	h_hallmark	HALLMARK_COAGULATION	132	138	5	2.55E-04	6.37E-03	2
chaussabel	M19	0.64	tissues	blood	Blood	33	200	5	1.71E-06	6.24E-05	4
chaussabel	M06	0.96	c5_ontology	bp	SIGNAL_TRANSDUCTION	96	1634	17	5.31E-06	7.72E-03	2
chaussabel	M20	0.43	c4_computational	cgn	MORF_CTBP1	31	168	5	5.23E-07	7.00E-05	4
chaussabel	M18	0.54	c2_canonical	cp_reactome	REACTOME_INFLUENZA_VIRAL_RNA_TRANSCRIPTION_AND_REPLICATION	44	169	4	8.06E-05	1.91E-01	1
chaussabel	M18	0.54	c2_canonical	cp_reactome	REACTOME_INFLUENZA_LIFE_CYCLE	44	203	4	1.63E-04	2.21E-01	1
chaussabel	M06	0.96	c7_immunologic	c7_immunologic	GSE1460_CD4_THYMOCYTE_VS_NAIVE_CD4_TCELL_ADULT_BLOOD_UP	96	200	6	2.91E-05	7.93E-03	2
chaussabel	M05	0.73	c1_positional	c1_positional	chr14q32	97	432	10	6.81E-07	1.11E-04	4
chaussabel	M18	0.54	c2_canonical	cp_kegg	KEGG_RIBOSOME	44	88	3	2.33E-04	2.21E-01	1
chaussabel	M11	0.71	c5_ontology	mf	STRUCTURAL_CONSTITUENT_OF_RIBOSOME	89	80	6	8.94E-08	1.30E-04	4
chaussabel	M20	0.43	c2_canonical	cp_kegg	KEGG_DORSO_VENTRAL_AXIS_FORMATION	31	25	2	2.59E-04	2.17E-01	1
chaussabel	M05	0.73	tissues	rbcs	RBC	97	200	7	2.38E-06	1.74E-04	4
wgcna	grey	NA	btm	btm	extracellular matrix, complement (M140)	132	14	3	2.29E-05	1.98E-03	3
chaussabel	M03	0.87	tissues	myeloid	Myeloid CD33+	120	200	7	9.78E-06	1.79E-04	4
chaussabel	M02	0.83	tissues	blood	Blood	187	200	9	2.55E-06	1.86E-04	4
chaussabel	M10	0.65	tissues	myeloid	Myeloid CD33+	79	200	6	9.50E-06	2.31E-04	4
chaussabel	M10	0.65	tissues	blood	Blood	79	200	6	9.50E-06	2.31E-04	4
chaussabel	M06	0.96	c7_immunologic	c7_immunologic	GSE15930_STIM_VS_STIM_AND_IFNAB_48H_CD8_T_CELL_DN	96	200	6	2.91E-05	7.93E-03	2
chaussabel	M20	0.43	c2_canonical	cp_kegg	KEGG_SYSTEMIC_LUPUS_ERYTHEMATOSUS	31	140	3	3.19E-04	2.17E-01	1
chaussabel	M05	0.73	c7_immunologic	c7_immunologic	GSE34205_HEALTHY_VS_RSV_INF_INFANT_PBMC_DN	97	200	8	1.59E-07	3.03E-04	4
wgcna	lightcyan	0.81	c2_canonical	cp_kegg	KEGG_ANTIGEN_PROCESSING_AND_PRESENTATION	81	89	10	2.20E-14	3.48E-11	10
chaussabel	M19	0.64	c7_immunologic	c7_immunologic	GSE22886_NAIVE_TCELL_VS_MONOCYTE_DN	33	200	5	1.71E-06	4.08E-04	3
chaussabel	M19	0.64	c7_immunologic	c7_immunologic	GSE22886_NAIVE_CD4_TCELL_VS_MONOCYTE_DN	33	200	5	1.71E-06	4.08E-04	3
chaussabel	M19	0.64	c7_immunologic	c7_immunologic	GSE29618_BCELL_VS_MONOCYTE_DN	33	200	5	1.71E-06	4.08E-04	3
chaussabel	M22	NA	tissues	tcells	T cells BAFF+	42	200	5	5.86E-06	4.28E-04	3
chaussabel	M12	0.66	c4_computational	cgn	MORF_NPM1	116	162	7	1.95E-06	4.37E-04	3
chaussabel	M12	0.66	c4_computational	cgn	MORF_UBE2I	116	238	8	2.32E-06	4.37E-04	3
chaussabel	M12	0.66	c4_computational	cn	MODULE_32	116	241	8	2.55E-06	4.37E-04	3
chaussabel	M12	0.66	c4_computational	cn	MODULE_83	116	320	9	2.31E-06	4.37E-04	3
chaussabel	M12	0.66	c4_computational	cn	MODULE_151	116	318	9	2.19E-06	4.37E-04	3
chaussabel	M22	NA	c4_computational	cgn	MORF_ACTG1	42	138	5	9.50E-07	4.49E-04	3
chaussabel	M22	NA	c4_computational	cgn	MORF_NME2	42	154	5	1.63E-06	4.49E-04	3
chaussabel	M22	NA	c4_computational	cgn	MORF_NPM1	42	162	5	2.09E-06	4.49E-04	3
chaussabel	M22	NA	c4_computational	cgn	GCM_TPT1	42	70	4	2.05E-06	4.49E-04	3
chaussabel	M11	0.71	c5_ontology	bp	TRANSLATION	89	180	7	6.57E-07	4.78E-04	3
chaussabel	M13	0.67	c1_positional	c1_positional	chr2q13	55	51	4	1.71E-06	5.58E-04	3
chaussabel	M15	0.51	c5_ontology	bp	BIOSYNTHETIC_PROCESS	57	470	8	1.57E-06	5.71E-04	3
chaussabel	M15	0.51	c5_ontology	bp	CELLULAR_BIOSYNTHETIC_PROCESS	57	321	7	1.46E-06	5.71E-04	3
chaussabel	M15	0.51	c5_ontology	bp	MACROMOLECULE_BIOSYNTHETIC_PROCESS	57	321	7	1.46E-06	5.71E-04	3
chaussabel	M15	0.51	c5_ontology	bp	TRANSLATION	57	180	6	7.51E-07	5.71E-04	3
chaussabel	M01	0.83	c7_immunologic	c7_immunologic	GSE22886_NAIVE_CD4_TCELL_VS_DC_DN	145	200	9	3.05E-07	5.82E-04	3
chaussabel	M21	NA	c7_immunologic	c7_immunologic	GSE22886_NAIVE_BCELL_VS_NEUTROPHIL_UP	107	200	8	3.39E-07	6.48E-04	3
chaussabel	M09	0.64	tissues	tcells	T cells BAFF+	105	200	6	4.82E-05	7.04E-04	3
chaussabel	M09	0.64	tissues	cd4tcells	T cells effector memory	105	200	6	4.82E-05	7.04E-04	3
chaussabel	M09	0.64	tissues	myeloid	Monocyte CD14+	105	200	6	4.82E-05	7.04E-04	3
chaussabel	M16	0.52	c7_immunologic	c7_immunologic	GSE34205_HEALTHY_VS_RSV_INF_INFANT_PBMC_UP	60	200	6	1.88E-06	7.20E-04	3
chaussabel	M19	0.64	c5_ontology	bp	REGULATION_OF_PROTEIN_METABOLIC_PROCESS	33	173	5	8.38E-07	7.40E-04	3
chaussabel	M19	0.64	c5_ontology	bp	REGULATION_OF_METABOLIC_PROCESS	33	799	8	1.02E-06	7.40E-04	3
wgcna	lightcyan	0.81	btm	btm	enriched in NK cells (I) (M7.2)	81	49	15	3.18E-28	1.10E-25	25
wgcna	lightcyan	0.81	c2_canonical	cgp	JAATINEN_HEMATOPOIETIC_STEM_CELL_DN	81	226	20	9.11E-26	4.32E-22	21
chaussabel	M06	0.96	c4_computational	cgn	MORF_ACP1	96	210	13	5.74E-14	4.93E-11	10
chaussabel	M08	0.72	c6_oncogenic	c6_oncogenic	STK33_SKM_UP	81	290	7	8.15E-06	7.70E-04	3
wgcna	lightcyan	0.81	c2_canonical	cgp	HAHTOLA_SEZARY_SYNDROM_DN	81	42	12	2.47E-22	5.86E-19	18
wgcna	lightcyan	0.81	btm	btm	NK cell surface signature (S1)	81	48	11	2.32E-19	4.01E-17	16
wgcna	lightcyan	0.81	btm	btm	enriched in NK cells (II) (M61.0)	81	24	9	2.90E-18	3.35E-16	15
chaussabel	M01	0.83	c1_positional	c1_positional	chr1q21	145	358	10	5.02E-06	8.18E-04	3
wgcna	lightcyan	0.81	btm	btm	enriched in T cells (I) (M7.0)	81	62	9	4.18E-14	3.61E-12	11
wgcna	lightcyan	0.81	c2_canonical	cgp	DEURIG_T_CELL_PROLYMPHOCYTIC_LEUKEMIA_DN	81	320	14	5.89E-14	6.99E-11	10
wgcna	lightcyan	0.81	c2_canonical	cgp	CHAN_INTERFERON_PRODUCING_DENDRITIC_CELL	81	12	6	1.78E-13	1.69E-10	10
chaussabel	M06	0.96	c4_computational	cgn	MORF_G22P1	96	171	10	9.29E-11	3.99E-08	7
wgcna	lightcyan	0.81	btm	btm	enriched in NK cells (KIR cluster) (M61.1)	81	13	5	1.06E-10	7.34E-09	8
chaussabel	M07	0.75	c7_immunologic	c7_immunologic	GSE10325_LUPUS_CD4_TCELL_VS_LUPUS_MYELOID_DN	176	200	9	1.55E-06	9.86E-04	3
chaussabel	M07	0.75	c7_immunologic	c7_immunologic	GSE22886_NAIVE_BCELL_VS_NEUTROPHIL_DN	176	200	9	1.55E-06	9.86E-04	3
chaussabel	M07	0.75	c7_immunologic	c7_immunologic	GSE29618_MONOCYTE_VS_PDC_UP	176	200	9	1.55E-06	9.86E-04	3
chaussabel	M22	NA	c1_positional	c1_positional	chr2p11	42	175	5	3.06E-06	9.96E-04	3
wgcna	lightcyan	0.81	h_hallmark	h_hallmark	HALLMARK_ALLOGRAFT_REJECTION	81	200	9	1.84E-09	9.19E-08	7
chaussabel	M13	0.67	c7_immunologic	c7_immunologic	GSE11057_NAIVE_CD4_VS_PBMC_CD4_TCELL_DN	55	200	6	1.12E-06	1.07E-03	3
chaussabel	M13	0.67	c7_immunologic	c7_immunologic	GSE11057_CD4_EFF_MEM_VS_PBMC_DN	55	200	6	1.12E-06	1.07E-03	3
wgcna	lightgreen	0.95	btm	btm	enriched in B cells (I) (M47.0)	208	53	13	1.34E-17	4.65E-15	14
chaussabel	M01	0.83	tissues	myeloid	Myeloid CD33+	145	200	7	3.34E-05	1.22E-03	3
chaussabel	M17	0.53	c7_immunologic	c7_immunologic	GSE22886_NAIVE_BCELL_VS_NEUTROPHIL_UP	80	200	7	6.42E-07	1.23E-03	3
chaussabel	M13	0.67	c4_computational	cgn	MORF_UBE2I	55	238	6	3.06E-06	1.31E-03	3
chaussabel	M13	0.67	c4_computational	cgn	GCM_DFFA	55	129	5	2.67E-06	1.31E-03	3
chaussabel	M20	0.43	tissues	myeloid	Monocyte CD14+	31	200	4	3.81E-05	1.39E-03	3
chaussabel	M20	0.43	tissues	neutrophils	Neutrophils	31	200	4	3.81E-05	1.39E-03	3
chaussabel	M11	0.71	c5_ontology	bp	CELLULAR_BIOSYNTHETIC_PROCESS	89	321	8	2.87E-06	1.39E-03	3
chaussabel	M06	0.96	c4_computational	cgn	MORF_CCNI	96	88	8	2.23E-10	6.39E-08	7
chaussabel	M06	0.96	c4_computational	cgn	MORF_UBE2I	96	238	10	2.33E-09	5.00E-07	6
chaussabel	M06	0.96	c4_computational	cgn	MORF_HDAC1	96	254	10	4.35E-09	7.46E-07	6
chaussabel	M22	NA	c2_canonical	cp_reactome	REACTOME_SRP_DEPENDENT_COTRANSLATIONAL_PROTEIN_TARGETING_TO_MEMBRANE	42	179	4	8.37E-05	4.41E-02	1
chaussabel	M06	0.96	c7_immunologic	c7_immunologic	GSE15930_STIM_VS_STIM_AND_IL-12_48H_CD8_T_CELL_DN	96	200	7	2.22E-06	1.41E-03	3
chaussabel	M03	0.87	tissues	myeloid	DC Immature	120	200	6	1.01E-04	1.48E-03	3
chaussabel	M22	NA	c4_computational	cgn	MORF_TPT1	42	102	4	9.24E-06	1.59E-03	3
wgcna	lightgreen	0.95	btm	btm	enriched in B cells (II) (M47.1)	208	43	9	6.91E-12	1.20E-09	9
chaussabel	M06	0.96	c7_immunologic	c7_immunologic	GSE17721_LPS_VS_PAM3CSK4_6H_BMDM_UP	96	200	7	2.22E-06	1.41E-03	3
chaussabel	M06	0.96	c7_immunologic	c7_immunologic	GSE7460_WT_VS_FOXP3_HET_ACT_WITH_TGFB_TCONV_DN	96	200	7	2.22E-06	1.41E-03	3
chaussabel	M10	0.65	c5_ontology	bp	CELLULAR_MACROMOLECULE_CATABOLIC_PROCESS	79	104	5	5.62E-06	1.68E-03	3
chaussabel	M10	0.65	c5_ontology	cc	ORGANELLE_PART	79	1197	13	5.77E-06	1.68E-03	3
chaussabel	M10	0.65	c5_ontology	cc	INTRACELLULAR_ORGANELLE_PART	79	1192	13	5.52E-06	1.68E-03	3
chaussabel	M10	0.65	c5_ontology	cc	MACROMOLECULAR_COMPLEX	79	945	12	2.84E-06	1.68E-03	3
chaussabel	M10	0.65	c5_ontology	mf	STRUCTURAL_CONSTITUENT_OF_RIBOSOME	79	80	5	1.54E-06	1.68E-03	3
chaussabel	M06	0.96	c1_positional	c1_positional	chr14q32	96	432	9	5.45E-06	1.78E-03	3
chaussabel	M15	0.51	c5_ontology	mf	RNA_BINDING	57	259	6	6.15E-06	1.79E-03	3
chaussabel	M22	NA	tissues	tcells	T cells gammadelta	42	200	4	1.28E-04	1.87E-03	3
chaussabel	M22	NA	tissues	cd4tcells	Tonsils CD4+ T cells	42	200	4	1.28E-04	1.87E-03	3
chaussabel	M22	NA	tissues	cd8tcells	Peripheral CD8+ T cells	42	200	4	1.28E-04	1.87E-03	3
chaussabel	M22	NA	tissues	tregs	Treg	42	200	4	1.28E-04	1.87E-03	3
chaussabel	M10	0.65	tissues	tcells	T cells gammadelta	79	200	5	1.29E-04	1.89E-03	3
chaussabel	M10	0.65	tissues	myeloid	DC	79	200	5	1.29E-04	1.89E-03	3
wgcna	lightgreen	0.95	btm	btm	enriched in B cells (VI) (M69)	208	20	7	2.82E-11	3.25E-09	8
chaussabel	M06	0.96	tissues	neutrophils	Neutrophils	96	200	6	2.91E-05	2.12E-03	3
chaussabel	M06	0.96	c1_positional	c1_positional	chr2p11	96	175	6	1.37E-05	2.23E-03	3
wgcna	lightgreen	0.95	btm	btm	plasma cells & B cells, immunoglobulins (M156.0)	208	43	6	3.15E-07	2.73E-05	5
wgcna	lightgreen	0.95	btm	btm	plasma cells, immunoglobulins (M156.1)	208	36	5	3.24E-06	2.24E-04	4
chaussabel	M22	NA	c2_canonical	cp_kegg	KEGG_RIBOSOME	42	88	4	5.14E-06	2.44E-02	2
chaussabel	M20	0.43	c5_ontology	bp	RNA_SPLICING	31	91	4	1.69E-06	2.46E-03	3
wgcna	lightgreen	0.95	c2_canonical	cgp	SMID_BREAST_CANCER_NORMAL_LIKE_UP	208	476	15	4.86E-07	2.31E-03	3
chaussabel	M21	NA	c5_ontology	bp	CELLULAR_BIOSYNTHETIC_PROCESS	107	321	8	1.14E-05	2.76E-03	3
wgcna	blue	0.86	tissues	neutrophils	Neutrophils	224	200	63	1.52E-88	1.11E-86	86
chaussabel	M01	0.83	c2_canonical	cgp	HSIAO_HOUSEKEEPING_GENES	145	389	16	2.39E-11	1.13E-07	7
wgcna	blue	0.86	tissues	blood	Blood	224	200	36	1.84E-40	6.71E-39	38
wgcna	blue	0.86	c7_immunologic	c7_immunologic	GSE22886_NAIVE_BCELL_VS_NEUTROPHIL_DN	224	200	37	4.75E-42	9.08E-39	38
chaussabel	M01	0.83	c2_canonical	cgp	THEILGAARD_NEUTROPHIL_AT_SKIN_WOUND_DN	145	225	10	7.38E-08	1.75E-04	4
wgcna	blue	0.86	c7_immunologic	c7_immunologic	GSE22886_NAIVE_TCELL_VS_NEUTROPHIL_DN	224	200	33	8.40E-36	8.03E-33	32
chaussabel	M02	0.83	h_hallmark	h_hallmark	HALLMARK_INTERFERON_GAMMA_RESPONSE	187	200	7	1.65E-04	4.12E-03	2
wgcna	blue	0.86	c7_immunologic	c7_immunologic	GSE29618_MONOCYTE_VS_MDC_UP	224	200	29	7.70E-30	4.91E-27	26
wgcna	blue	0.86	c7_immunologic	c7_immunologic	GSE29618_MONOCYTE_VS_MDC_DAY7_FLU_VACCINE_UP	224	200	28	2.14E-28	1.02E-25	25
wgcna	blue	0.86	c7_immunologic	c7_immunologic	GSE29618_MONOCYTE_VS_PDC_UP	224	200	27	5.66E-27	1.80E-24	24
wgcna	blue	0.86	c4_computational	cn	MODULE_45	224	583	38	7.74E-26	6.64E-23	22
chaussabel	M02	0.83	h_hallmark	h_hallmark	HALLMARK_INTERFERON_ALPHA_RESPONSE	187	97	5	2.48E-04	4.13E-03	2
chaussabel	M02	0.83	h_hallmark	h_hallmark	HALLMARK_MYC_TARGETS_V1	187	200	9	2.55E-06	1.28E-04	4
wgcna	blue	0.86	tissues	myeloid	Monocyte CD14+	224	200	19	2.23E-16	5.42E-15	14
wgcna	blue	0.86	c4_computational	cn	MODULE_84	224	549	29	2.08E-17	8.91E-15	14
wgcna	blue	0.86	c4_computational	cgn	GNF2_HCK	224	94	15	1.30E-16	3.71E-14	13
wgcna	blue	0.86	tissues	myeloid	Myeloid CD33+	224	200	18	3.65E-15	6.65E-14	13
wgcna	blue	0.86	tissues	tcells	T cells BAFF+	224	200	17	5.60E-14	8.17E-13	12
chaussabel	M03	0.87	h_hallmark	h_hallmark	HALLMARK_IL6_JAK_STAT3_SIGNALING	120	87	4	3.08E-04	5.13E-03	2
wgcna	blue	0.86	c4_computational	cgn	GNF2_CASP1	224	111	14	4.08E-14	8.75E-12	11
wgcna	yellow	0.74	c4_computational	cgn	MORF_NPM1	421	162	46	1.86E-48	1.60E-45	45
chaussabel	M03	0.87	h_hallmark	h_hallmark	HALLMARK_PI3K_AKT_MTOR_SIGNALING	120	105	4	6.28E-04	7.85E-03	2
chaussabel	M03	0.87	h_hallmark	h_hallmark	HALLMARK_MTORC1_SIGNALING	120	200	5	8.92E-04	8.92E-03	2
wgcna	black	0.8	c2_canonical	cp_biocarta	BIOCARTA_AHSP_PATHWAY	33	13	2	7.70E-05	1.83E-01	1
wgcna	black	0.8	c2_canonical	cp_reactome	REACTOME_HIV_LIFE_CYCLE	33	125	3	2.76E-04	2.63E-01	1
wgcna	yellow	0.74	c4_computational	cgn	MORF_ACTG1	421	138	40	1.24E-42	5.33E-40	39
chaussabel	M03	0.87	c2_canonical	cgp	HSIAO_HOUSEKEEPING_GENES	120	389	25	5.75E-24	2.73E-20	20
chaussabel	M03	0.87	h_hallmark	h_hallmark	HALLMARK_INTERFERON_GAMMA_RESPONSE	120	200	7	9.78E-06	2.45E-04	4
wgcna	blue	0.86	c4_computational	cn	MODULE_5	224	434	22	4.26E-13	7.31E-11	10
chaussabel	M03	0.87	h_hallmark	h_hallmark	HALLMARK_MYC_TARGETS_V1	120	200	10	3.91E-09	1.96E-07	7
chaussabel	M03	0.87	c2_canonical	cgp	MCLACHLAN_DENTAL_CARIES_DN	120	245	13	7.66E-12	1.81E-08	8
wgcna	blue	0.86	c6_oncogenic	c6_oncogenic	STK33_NOMO_UP	224	294	18	2.75E-12	2.60E-10	10
chaussabel	M03	0.87	c2_canonical	cgp	MCLACHLAN_DENTAL_CARIES_UP	120	253	13	1.15E-11	1.81E-08	8
wgcna	blue	0.86	c6_oncogenic	c6_oncogenic	STK33_UP	224	293	18	2.60E-12	2.60E-10	10
wgcna	lightcyan	0.81	tissues	nkcells	NK CD56+	81	200	27	5.31E-40	3.88E-38	37
chaussabel	M03	0.87	c2_canonical	cgp	LINDGREN_BLADDER_CANCER_CLUSTER_2B	120	392	15	1.84E-11	2.19E-08	8
wgcna	yellow	0.74	c4_computational	cgn	GNF2_EIF3S6	421	121	35	2.22E-37	6.36E-35	34
wgcna	yellow	0.74	c5_ontology	mf	STRUCTURAL_CONSTITUENT_OF_RIBOSOME	421	80	31	7.43E-38	1.08E-34	34
chaussabel	M03	0.87	c2_canonical	cgp	KIM_ALL_DISORDERS_OLIGODENDROCYTE_NUMBER_CORR_UP	120	756	17	2.81E-09	2.66E-06	6
wgcna	yellow	0.74	c4_computational	cgn	MORF_TPT1	421	102	32	1.49E-35	3.19E-33	32
wgcna	blue	0.86	c6_oncogenic	c6_oncogenic	RPS14_DN.V1_UP	224	192	13	9.34E-10	5.88E-08	7
wgcna	blue	0.86	c6_oncogenic	c6_oncogenic	STK33_NOMO_DN	224	292	14	1.78E-08	6.74E-07	6
wgcna	yellow	0.74	c4_computational	cgn	MORF_NME2	421	154	35	2.51E-33	4.31E-31	30
wgcna	lightcyan	0.81	tissues	tcells	T cells gammadelta	81	200	23	2.54E-32	6.17E-31	30
wgcna	lightcyan	0.81	tissues	cd8tcells	Peripheral CD8+ T cells	81	200	23	2.54E-32	6.17E-31	30
wgcna	turquoise	0.78	c4_computational	cgn	MORF_NPM1	627	162	40	1.18E-32	1.01E-29	29
wgcna	blue	0.86	c6_oncogenic	c6_oncogenic	STK33_SKM_UP	224	290	14	1.64E-08	6.74E-07	6
wgcna	blue	0.86	c5_ontology	bp	SIGNAL_TRANSDUCTION	224	1634	36	6.37E-10	9.26E-07	6
wgcna	lightcyan	0.81	c4_computational	cgn	GNF2_IL2RB	81	47	16	6.19E-31	5.31E-28	27
wgcna	blue	0.86	c5_ontology	cc	MEMBRANE	224	1994	39	3.25E-09	2.01E-06	6
wgcna	turquoise	0.78	c4_computational	cgn	MORF_ACTG1	627	138	35	3.70E-29	1.59E-26	26
wgcna	turquoise	0.78	c4_computational	cgn	MORF_TPT1	627	102	31	1.19E-28	3.41E-26	25
wgcna	blue	0.86	c5_ontology	cc	PLASMA_MEMBRANE	224	1426	32	4.14E-09	2.01E-06	6
chaussabel	M03	0.87	btm	btm	cell cycle and transcription (M4.0)	120	335	11	4.93E-08	8.53E-06	5
wgcna	blue	0.86	c5_ontology	cc	MEMBRANE_PART	224	1670	34	1.45E-08	5.26E-06	5
wgcna	turquoise	0.78	c4_computational	cgn	GNF2_EIF3S6	627	121	32	2.15E-27	4.61E-25	24
wgcna	blue	0.86	c5_ontology	cc	INTEGRAL_TO_MEMBRANE	224	1330	29	4.42E-08	1.29E-05	5
wgcna	magenta	0.67	tissues	cd4tcells	Peripheral naive CD4+ T cells	248	200	27	9.20E-26	6.72E-24	23
chaussabel	M03	0.87	btm	btm	enriched in monocytes (II) (M11.0)	120	189	9	3.69E-08	8.53E-06	5
wgcna	blue	0.86	c3_motif	tft	RYTTCCTG_V$ETS2_B	224	1085	24	5.46E-07	4.56E-04	3
chaussabel	M04	0.81	btm	btm	enriched in NK cells (II) (M61.0)	90	24	3	3.95E-05	4.56E-03	2
chaussabel	M04	0.81	h_hallmark	h_hallmark	HALLMARK_INTERFERON_ALPHA_RESPONSE	90	97	4	1.55E-04	3.87E-03	2
chaussabel	M04	0.81	c2_canonical	cp_reactome	REACTOME_ANTIVIRAL_MECHANISM_BY_IFN_STIMULATED_GENES	90	66	5	1.12E-06	9.26E-04	3
chaussabel	M04	0.81	c2_canonical	cp_reactome	REACTOME_INTERFERON_SIGNALING	90	159	8	1.49E-08	3.53E-05	4
chaussabel	M04	0.81	h_hallmark	h_hallmark	HALLMARK_INTERFERON_GAMMA_RESPONSE	90	200	6	2.01E-05	1.01E-03	3
chaussabel	M04	0.81	c2_canonical	cgp	HECKER_IFNB1_TARGETS	90	95	9	6.00E-12	2.85E-08	8
chaussabel	M04	0.81	c2_canonical	cgp	TAKEDA_TARGETS_OF_NUP98_HOXA9_FUSION_3D_UP	90	182	8	4.26E-08	6.73E-05	4
chaussabel	M04	0.81	c2_canonical	cgp	TAKEDA_TARGETS_OF_NUP98_HOXA9_FUSION_10D_UP	90	194	7	1.17E-06	9.26E-04	3
wgcna	turquoise	0.78	c4_computational	cgn	MORF_NME2	627	154	31	1.06E-22	1.57E-20	20
wgcna	lightcyan	0.81	c4_computational	cgn	GNF2_CD7	81	40	12	1.25E-22	5.38E-20	19
wgcna	yellow	0.74	c5_ontology	mf	STRUCTURAL_MOLECULE_ACTIVITY	421	244	32	1.05E-22	7.61E-20	19
wgcna	brown	0.91	tissues	rbcs	RBC	244	200	68	1.39E-95	1.02E-93	93
chaussabel	M04	0.81	btm	btm	enriched in NK cells (KIR cluster) (M61.1)	90	13	3	5.71E-06	1.67E-03	3
chaussabel	M04	0.81	btm	btm	NK cell surface signature (S1)	90	48	4	9.65E-06	1.67E-03	3
wgcna	turquoise	0.78	c5_ontology	mf	STRUCTURAL_CONSTITUENT_OF_RIBOSOME	627	80	24	2.55E-22	3.70E-19	18
chaussabel	M05	0.73	btm	btm	platelet activation & blood coagulation (M199)	97	15	4	9.82E-08	3.40E-05	4
wgcna	brown	0.91	c4_computational	cgn	GNF2_SPTA1	244	81	44	6.22E-73	5.34E-70	69
wgcna	lightcyan	0.81	c4_computational	cgn	GNF2_PTPN4	81	51	12	3.48E-21	9.97E-19	18
wgcna	brown	0.91	c4_computational	cgn	GNF2_ANK1	244	74	39	6.58E-64	1.88E-61	61
wgcna	brown	0.91	c4_computational	cgn	GNF2_SPTB	244	74	39	6.58E-64	1.88E-61	61
wgcna	brown	0.91	c4_computational	cgn	GNF2_RAD23A	244	69	38	2.70E-63	5.79E-61	60
wgcna	brown	0.91	c4_computational	cgn	GNF2_BNIP3L	244	68	37	2.34E-61	3.34E-59	58
wgcna	brown	0.91	c7_immunologic	c7_immunologic	GSE34205_RSV_VS_FLU_INF_INFANT_PBMC_UP	244	200	50	4.62E-62	8.82E-59	58
wgcna	magenta	0.67	tissues	cd8tcells	Thymic SP CD8+ T cells	248	200	22	3.26E-19	1.19E-17	17
wgcna	brown	0.91	c7_immunologic	c7_immunologic	GSE34205_HEALTHY_VS_RSV_INF_INFANT_PBMC_DN	244	200	38	3.69E-42	3.52E-39	38
chaussabel	M06	0.96	h_hallmark	h_hallmark	HALLMARK_INTERFERON_ALPHA_RESPONSE	96	97	4	1.99E-04	5.37E-03	2
chaussabel	M06	0.96	h_hallmark	h_hallmark	HALLMARK_INTERFERON_GAMMA_RESPONSE	96	200	5	3.22E-04	5.37E-03	2
chaussabel	M06	0.96	h_hallmark	h_hallmark	HALLMARK_IL2_STAT5_SIGNALING	96	200	5	3.22E-04	5.37E-03	2
chaussabel	M07	0.75	c2_canonical	cgp	HSIAO_HOUSEKEEPING_GENES	176	389	15	3.81E-09	1.81E-05	5
wgcna	lightcyan	0.81	tissues	cd4tcells	T cells effector memory	81	200	15	2.22E-18	4.04E-17	16
wgcna	lightcyan	0.81	c7_immunologic	c7_immunologic	GSE22886_NAIVE_CD8_TCELL_VS_MONOCYTE_UP	81	200	16	5.22E-20	4.99E-17	16
wgcna	lightcyan	0.81	c7_immunologic	c7_immunologic	GSE26495_NAIVE_VS_PD1LOW_CD8_TCELL_DN	81	200	16	5.22E-20	4.99E-17	16
chaussabel	M07	0.75	btm	btm	TLR and inflammatory signaling (M16)	176	46	6	1.78E-07	6.18E-05	4
chaussabel	M07	0.75	btm	btm	enriched in monocytes (II) (M11.0)	176	189	8	9.36E-06	1.62E-03	3
wgcna	magenta	0.67	tissues	cd4tcells	T cells central memory	248	200	21	5.70E-18	1.39E-16	16
wgcna	tan	0.66	c4_computational	cgn	MORF_HDAC1	44	254	14	1.99E-19	1.71E-16	16
chaussabel	M08	0.72	btm	btm	immune activation - generic cluster (M37.0)	81	347	8	2.50E-06	8.64E-04	3
chaussabel	M09	0.64	btm	btm	TLR and inflammatory signaling (M16)	105	46	4	1.50E-05	5.18E-03	2
wgcna	green	0.7	c4_computational	cn	MODULE_114	213	338	25	4.26E-19	3.65E-16	15
chaussabel	M09	0.64	h_hallmark	h_hallmark	HALLMARK_MYC_TARGETS_V1	105	200	6	4.82E-05	2.41E-03	3
chaussabel	M10	0.65	h_hallmark	h_hallmark	HALLMARK_MYC_TARGETS_V1	79	200	7	5.89E-07	2.95E-05	5
wgcna	tan	0.66	c4_computational	cgn	MORF_CTBP1	44	168	12	4.33E-18	1.54E-15	15
wgcna	tan	0.66	c4_computational	cgn	MORF_G22P1	44	171	12	5.38E-18	1.54E-15	15
wgcna	magenta	0.67	tissues	tcells	Thymic SP CD4+ T cells	248	200	20	9.41E-17	1.72E-15	15
wgcna	tan	0.66	c4_computational	cgn	MORF_RAD23A	44	345	14	1.47E-17	3.16E-15	14
wgcna	yellow	0.74	c5_ontology	mf	RNA_BINDING	421	259	28	9.43E-18	4.57E-15	14
wgcna	brown	0.91	c7_immunologic	c7_immunologic	GSE6269_HEALTHY_VS_STREP_AUREUS_INF_PBMC_DN	244	167	12	5.58E-09	2.67E-06	6
wgcna	brown	0.91	c7_immunologic	c7_immunologic	GSE9006_HEALTHY_VS_TYPE_1_DIABETES_PBMC_AT_DX_UP	244	200	13	4.33E-09	2.67E-06	6
chaussabel	M10	0.65	c2_canonical	cp_reactome	REACTOME_NONSENSE_MEDIATED_DECAY_ENHANCED_BY_THE_EXON_JUNCTION_COMPLEX	79	176	10	1.71E-11	4.05E-08	7
wgcna	magenta	0.67	tissues	cd4tcells	T cells effector memory	248	200	19	1.47E-15	1.78E-14	14
wgcna	brown	0.91	c7_immunologic	c7_immunologic	GSE29615_DAY3_VS_DAY7_LAIV_FLU_VACCINE_PBMC_UP	244	200	12	4.19E-08	1.60E-05	5
chaussabel	M10	0.65	c2_canonical	cp_reactome	REACTOME_METABOLISM_OF_MRNA	79	284	11	9.71E-11	1.15E-07	7
chaussabel	M10	0.65	c2_canonical	cp_reactome	REACTOME_INFLUENZA_LIFE_CYCLE	79	203	10	6.99E-11	1.11E-07	7
chaussabel	M10	0.65	c2_canonical	cp_reactome	REACTOME_PEPTIDE_CHAIN_ELONGATION	79	153	9	1.36E-10	1.29E-07	7
chaussabel	M10	0.65	c2_canonical	cgp	HSIAO_HOUSEKEEPING_GENES	79	389	15	2.94E-14	1.39E-10	10
wgcna	lightcyan	0.81	tissues	tcells	T cells BAFF+	81	200	13	3.08E-15	4.50E-14	13
chaussabel	M11	0.71	c2_canonical	cp_reactome	REACTOME_PEPTIDE_CHAIN_ELONGATION	89	153	9	4.04E-10	9.58E-07	6
wgcna	green	0.7	c4_computational	cn	MODULE_83	213	320	22	2.92E-16	8.34E-14	13
wgcna	green	0.7	c4_computational	cn	MODULE_151	213	318	22	2.56E-16	8.34E-14	13
chaussabel	M11	0.71	c2_canonical	cp_kegg	KEGG_RIBOSOME	89	88	7	4.73E-09	7.48E-06	5
wgcna	magenta	0.67	c7_immunologic	c7_immunologic	GSE22886_NAIVE_CD4_TCELL_VS_MONOCYTE_UP	248	200	20	9.41E-17	1.80E-13	13
wgcna	lightcyan	0.81	c4_computational	cgn	GNF2_MATK	81	25	8	1.07E-15	2.29E-13	13
wgcna	tan	0.66	c4_computational	cgn	MORF_AP3D1	44	128	10	1.35E-15	2.32E-13	13
wgcna	green	0.7	c4_computational	cgn	MORF_RAN	213	268	20	1.45E-15	3.10E-13	13
chaussabel	M11	0.71	c2_canonical	cp_reactome	REACTOME_TRANSLATION	89	222	9	1.07E-08	1.26E-05	5
wgcna	magenta	0.67	c7_immunologic	c7_immunologic	GSE10325_LUPUS_CD4_TCELL_VS_LUPUS_BCELL_UP	248	200	19	1.47E-15	7.00E-13	12
wgcna	magenta	0.67	c7_immunologic	c7_immunologic	GSE10325_LUPUS_CD4_TCELL_VS_LUPUS_MYELOID_UP	248	200	19	1.47E-15	7.00E-13	12
wgcna	magenta	0.67	c7_immunologic	c7_immunologic	GSE22886_NAIVE_TCELL_VS_MONOCYTE_UP	248	200	19	1.47E-15	7.00E-13	12
wgcna	brown	0.91	c3_motif	mir	TGCACTG,MIR-148A,MIR-152,MIR-148B	244	304	12	3.61E-06	3.02E-03	3
chaussabel	M11	0.71	c2_canonical	cgp	HSIAO_HOUSEKEEPING_GENES	89	389	13	5.08E-11	2.41E-07	7
wgcna	lightcyan	0.81	c7_immunologic	c7_immunologic	GSE22886_NAIVE_CD8_TCELL_VS_MEMORY_TCELL_UP	81	200	13	3.08E-15	1.47E-12	12
wgcna	lightcyan	0.81	c7_immunologic	c7_immunologic	GSE34205_HEALTHY_VS_RSV_INF_INFANT_PBMC_UP	81	200	13	3.08E-15	1.47E-12	12
wgcna	cyan	0.91	c7_immunologic	c7_immunologic	GSE13485_CTRL_VS_DAY7_YF17D_VACCINE_PBMC_DN	79	200	45	3.01E-80	5.75E-77	76
wgcna	lightcyan	0.81	c4_computational	cgn	GNF2_RAB7L1	81	34	8	1.76E-14	3.02E-12	12
chaussabel	M11	0.71	c2_canonical	cgp	BILANGES_SERUM_AND_RAPAMYCIN_SENSITIVE_GENES	89	68	6	3.34E-08	1.81E-05	5
chaussabel	M12	0.66	c2_canonical	cp_reactome	REACTOME_INFLUENZA_LIFE_CYCLE	116	203	9	5.08E-08	8.03E-05	4
wgcna	magenta	0.67	c7_immunologic	c7_immunologic	GSE10325_CD4_TCELL_VS_MYELOID_UP	248	200	18	2.15E-14	6.84E-12	11
chaussabel	M12	0.66	c2_canonical	cp_reactome	REACTOME_INFLUENZA_VIRAL_RNA_TRANSCRIPTION_AND_REPLICATION	116	169	8	1.75E-07	1.66E-04	4
wgcna	cyan	0.91	c7_immunologic	c7_immunologic	GSE13485_DAY1_VS_DAY7_YF17D_VACCINE_PBMC_DN	79	200	39	4.63E-66	2.94E-63	63
wgcna	turquoise	0.78	c5_ontology	bp	TRANSLATION	627	180	25	1.33E-14	9.68E-12	11
wgcna	yellow	0.74	c5_ontology	bp	TRANSLATION	421	180	21	2.69E-14	9.78E-12	11
wgcna	cyan	0.91	c7_immunologic	c7_immunologic	GSE13485_DAY3_VS_DAY7_YF17D_VACCINE_PBMC_DN	79	199	39	3.73E-66	2.94E-63	63
wgcna	cyan	0.91	c7_immunologic	c7_immunologic	GSE13485_PRE_VS_POST_YF17D_VACCINATION_PBMC_DN	79	200	37	1.58E-61	5.02E-59	58
wgcna	purple	0.73	tissues	blood	Blood	87	200	12	2.43E-13	1.77E-11	11
wgcna	cyan	0.91	c7_immunologic	c7_immunologic	GSE18791_CTRL_VS_NEWCASTLE_VIRUS_DC_8H_DN	79	200	37	1.58E-61	5.02E-59	58
chaussabel	M12	0.66	c2_canonical	cp_reactome	REACTOME_NONSENSE_MEDIATED_DECAY_ENHANCED_BY_THE_EXON_JUNCTION_COMPLEX	116	176	9	1.48E-08	3.78E-05	4
chaussabel	M12	0.66	c2_canonical	cp_reactome	REACTOME_PEPTIDE_CHAIN_ELONGATION	116	153	8	8.13E-08	9.65E-05	4
wgcna	lightcyan	0.81	c7_immunologic	c7_immunologic	GSE26495_NAIVE_VS_PD1HIGH_CD8_TCELL_DN	81	200	12	1.00E-13	3.82E-11	10
wgcna	green	0.7	c4_computational	cgn	MORF_ANP32B	213	197	16	2.93E-13	5.02E-11	10
chaussabel	M12	0.66	c2_canonical	cgp	HSIAO_HOUSEKEEPING_GENES	116	389	12	1.60E-08	3.78E-05	4
chaussabel	M13	0.67	c2_canonical	cgp	KIM_BIPOLAR_DISORDER_OLIGODENDROCYTE_DENSITY_CORR_UP	55	682	13	8.55E-11	4.06E-07	6
chaussabel	M13	0.67	c2_canonical	cgp	KIM_ALL_DISORDERS_OLIGODENDROCYTE_NUMBER_CORR_UP	55	756	10	4.85E-07	1.15E-03	3
wgcna	turquoise	0.78	c5_ontology	mf	RNA_BINDING	627	259	28	2.14E-13	1.04E-10	10
chaussabel	M14	0.6	btm	btm	extracellular matrix (II) (M2.1)	25	45	3	5.54E-06	1.92E-03	3
chaussabel	M15	0.51	h_hallmark	h_hallmark	HALLMARK_MYC_TARGETS_V1	57	200	9	7.20E-11	3.60E-09	8
chaussabel	M15	0.51	c2_canonical	cgp	HSIAO_HOUSEKEEPING_GENES	57	389	12	3.09E-12	1.46E-08	8
chaussabel	M15	0.51	c2_canonical	cp_reactome	REACTOME_3_UTR_MEDIATED_TRANSLATIONAL_REGULATION	57	176	6	6.58E-07	7.81E-04	3
wgcna	cyan	0.91	tissues	myeloid	Macrophage LPS 4h	79	200	19	2.51E-25	1.83E-23	23
wgcna	red	0.87	c4_computational	cgn	MORF_UBE2I	57	238	11	3.44E-13	2.95E-10	10
wgcna	turquoise	0.78	c5_ontology	bp	MACROMOLECULE_BIOSYNTHETIC_PROCESS	627	321	30	1.33E-12	4.85E-10	9
wgcna	turquoise	0.78	c5_ontology	mf	STRUCTURAL_MOLECULE_ACTIVITY	627	244	26	2.16E-12	6.29E-10	9
wgcna	cyan	0.91	c4_computational	cn	MODULE_171	79	140	17	1.35E-24	1.16E-21	21
chaussabel	M15	0.51	c2_canonical	cp_reactome	REACTOME_INFLUENZA_LIFE_CYCLE	57	203	6	1.51E-06	1.43E-03	3
wgcna	cyan	0.91	c6_oncogenic	c6_oncogenic	LTE2_UP.V1_DN	79	196	17	5.03E-22	9.50E-20	19
chaussabel	M15	0.51	c2_canonical	cp_kegg	KEGG_RIBOSOME	57	88	5	4.80E-07	7.81E-04	3
chaussabel	M15	0.51	c2_canonical	cp_reactome	REACTOME_NONSENSE_MEDIATED_DECAY_ENHANCED_BY_THE_EXON_JUNCTION_COMPLEX	57	176	6	6.58E-07	7.81E-04	3
chaussabel	M16	0.52	c2_canonical	cgp	HSIAO_HOUSEKEEPING_GENES	60	389	18	9.59E-21	4.55E-17	16
chaussabel	M16	0.52	c2_canonical	cp_kegg	KEGG_RIBOSOME	60	88	12	8.68E-20	2.06E-16	16
chaussabel	M16	0.52	c2_canonical	cp_reactome	REACTOME_TRANSLATION	60	222	14	4.04E-18	4.79E-15	14
wgcna	lightcyan	0.81	c5_ontology	bp	CELLULAR_DEFENSE_RESPONSE	81	58	8	1.77E-12	2.58E-09	9
wgcna	cyan	0.91	c4_computational	cn	MODULE_345	79	128	15	1.53E-21	6.57E-19	18
chaussabel	M16	0.52	c2_canonical	cp_reactome	REACTOME_PEPTIDE_CHAIN_ELONGATION	60	153	12	8.53E-17	8.10E-14	13
wgcna	purple	0.73	tissues	myeloid	Monocyte CD14+	87	200	10	1.61E-10	5.86E-09	8
wgcna	grey	NA	c7_immunologic	c7_immunologic	GSE6269_E_COLI_VS_STREP_PNEUMO_INF_PBMC_DN	132	163	12	3.39E-12	6.47E-09	8
chaussabel	M16	0.52	c2_canonical	cp_reactome	REACTOME_3_UTR_MEDIATED_TRANSLATIONAL_REGULATION	60	176	14	1.49E-19	2.35E-16	16
chaussabel	M16	0.52	btm	btm	enriched in antigen presentation (I) (M71)	60	18	3	4.75E-06	8.21E-04	3
chaussabel	M16	0.52	btm	btm	MHC-TLR7-TLR8 cluster (M146)	60	17	3	3.96E-06	8.21E-04	3
chaussabel	M17	0.53	c2_canonical	cp_kegg	KEGG_RIBOSOME	80	88	13	4.38E-20	1.04E-16	16
wgcna	purple	0.73	c4_computational	cn	MODULE_84	87	549	15	1.79E-11	1.53E-08	8
wgcna	turquoise	0.78	c7_immunologic	c7_immunologic	GSE22886_NAIVE_BCELL_VS_NEUTROPHIL_UP	627	200	23	8.42E-12	1.61E-08	8
wgcna	cyan	0.91	tissues	myeloid	DC LPS 6h	79	200	16	3.39E-20	1.24E-18	18
wgcna	cyan	0.91	c4_computational	cn	MODULE_208	79	126	14	7.99E-20	2.29E-17	17
chaussabel	M17	0.53	c2_canonical	cp_reactome	REACTOME_PEPTIDE_CHAIN_ELONGATION	80	153	15	3.01E-20	1.04E-16	16
wgcna	cyan	0.91	tissues	tcells	T cells BAFF+	79	200	15	1.48E-18	2.71E-17	17
wgcna	yellow	0.74	c7_immunologic	c7_immunologic	GSE14000_TRANSLATED_RNA_VS_MRNA_DC_DN	421	200	19	1.83E-11	3.49E-08	7
wgcna	grey	NA	c7_immunologic	c7_immunologic	GSE34205_HEALTHY_VS_RSV_INF_INFANT_PBMC_DN	132	200	12	3.76E-11	3.59E-08	7
wgcna	cyan	0.91	tissues	neutrophils	Neutrophils	79	200	15	1.48E-18	2.71E-17	17
wgcna	red	0.87	c4_computational	cgn	MORF_EIF4A2	57	137	8	1.10E-10	4.73E-08	7
wgcna	red	0.87	c4_computational	cgn	MORF_CCNI	57	88	7	1.95E-10	5.57E-08	7
wgcna	cyan	0.91	c4_computational	cn	MODULE_292	79	138	14	2.99E-19	6.31E-17	16
wgcna	black	0.8	btm	btm	targets of FOSL1/2 (M0)	33	12	0	1.00E+00	1.00E+00	0
wgcna	black	0.8	btm	btm	integrin cell surface interactions (I) (M1.0)	33	29	0	1.00E+00	1.00E+00	0
wgcna	black	0.8	btm	btm	integrin cell surface interactions (II) (M1.1)	33	12	0	1.00E+00	1.00E+00	0
wgcna	black	0.8	btm	btm	extracellular matrix (I) (M2.0)	33	30	0	1.00E+00	1.00E+00	0
wgcna	black	0.8	btm	btm	extracellular matrix (II) (M2.1)	33	45	0	1.00E+00	1.00E+00	0
wgcna	black	0.8	c1_positional	c1_positional	chr17q12	33	137	3	3.62E-04	1.18E-01	1
wgcna	black	0.8	c1_positional	c1_positional	chr9p23	33	12	1	1.21E-02	9.83E-01	0
wgcna	black	0.8	c1_positional	c1_positional	chr14q	33	11	1	1.11E-02	9.83E-01	0
wgcna	black	0.8	c1_positional	c1_positional	chr2q37	33	185	2	1.51E-02	9.83E-01	0
wgcna	black	0.8	c1_positional	c1_positional	chr11p15	33	456	3	1.09E-02	9.83E-01	0
wgcna	black	0.8	c2_canonical	cgp	JIANG_AGING_HYPOTHALAMUS_UP	33	47	3	1.49E-05	7.06E-02	1
chaussabel	M17	0.53	c2_canonical	cp_reactome	REACTOME_NONSENSE_MEDIATED_DECAY_ENHANCED_BY_THE_EXON_JUNCTION_COMPLEX	80	176	15	2.59E-19	2.46E-16	16
wgcna	black	0.8	c2_canonical	cgp	NIKOLSKY_BREAST_CANCER_16P13_AMPLICON	33	120	3	2.45E-04	2.63E-01	1
wgcna	black	0.8	c2_canonical	cgp	DOUGLAS_BMI1_TARGETS_DN	33	314	4	2.78E-04	2.63E-01	1
chaussabel	M17	0.53	c2_canonical	cp_reactome	REACTOME_3_UTR_MEDIATED_TRANSLATIONAL_REGULATION	80	176	15	2.59E-19	2.46E-16	16
wgcna	black	0.8	c3_motif	mir	TCCCCAC,MIR-491	33	57	2	1.53E-03	6.41E-01	0
wgcna	black	0.8	c3_motif	mir	CAGTCAC,MIR-134	33	52	2	1.28E-03	6.41E-01	0
wgcna	black	0.8	c3_motif	mir	GTTATAT,MIR-410	33	93	2	4.02E-03	8.67E-01	0
wgcna	black	0.8	c3_motif	tft	GGAANCGGAANY_UNKNOWN	33	106	2	5.18E-03	8.67E-01	0
wgcna	black	0.8	c3_motif	tft	GTGACGY_V$E4F1_Q6	33	658	4	4.24E-03	8.67E-01	0
wgcna	black	0.8	c4_computational	cgn	MORF_PSMC1	33	190	4	4.01E-05	3.44E-02	1
wgcna	black	0.8	c4_computational	cgn	MORF_AP2M1	33	217	3	1.37E-03	2.35E-01	1
wgcna	black	0.8	c4_computational	cgn	MORF_PPP1CA	33	169	3	6.67E-04	2.35E-01	1
wgcna	black	0.8	c4_computational	cgn	MORF_PPP2R4	33	50	2	1.18E-03	2.35E-01	1
wgcna	black	0.8	c4_computational	cgn	MORF_SKP1A	33	202	3	1.12E-03	2.35E-01	1
wgcna	black	0.8	c5_ontology	bp	RNA_METABOLIC_PROCESS	33	841	5	1.47E-03	7.37E-01	0
wgcna	black	0.8	c5_ontology	bp	CELLULAR_CATABOLIC_PROCESS	33	212	3	1.28E-03	7.37E-01	0
wgcna	black	0.8	c5_ontology	bp	CATABOLIC_PROCESS	33	225	3	1.52E-03	7.37E-01	0
wgcna	black	0.8	c5_ontology	bp	BIOPOLYMER_CATABOLIC_PROCESS	33	117	2	6.28E-03	9.52E-01	0
wgcna	black	0.8	c5_ontology	bp	BIOPOLYMER_METABOLIC_PROCESS	33	1684	6	6.28E-03	9.52E-01	0
wgcna	black	0.8	c6_oncogenic	c6_oncogenic	GLI1_UP.V1_DN	33	29	0	1.00E+00	1.00E+00	0
wgcna	black	0.8	c6_oncogenic	c6_oncogenic	GLI1_UP.V1_UP	33	27	0	1.00E+00	1.00E+00	0
wgcna	black	0.8	c6_oncogenic	c6_oncogenic	E2F1_UP.V1_DN	33	193	0	1.00E+00	1.00E+00	0
wgcna	black	0.8	c6_oncogenic	c6_oncogenic	E2F1_UP.V1_UP	33	189	0	1.00E+00	1.00E+00	0
wgcna	black	0.8	c6_oncogenic	c6_oncogenic	EGFR_UP.V1_DN	33	196	0	1.00E+00	1.00E+00	0
wgcna	black	0.8	c7_immunologic	c7_immunologic	GSE17721_CTRL_VS_POLYIC_12H_BMDM_UP	33	200	3	1.09E-03	4.14E-01	0
wgcna	black	0.8	c7_immunologic	c7_immunologic	GSE22886_NEUTROPHIL_VS_DC_DN	33	200	3	1.09E-03	4.14E-01	0
wgcna	black	0.8	c7_immunologic	c7_immunologic	GSE22886_NEUTROPHIL_VS_MONOCYTE_DN	33	200	3	1.09E-03	4.14E-01	0
wgcna	black	0.8	c7_immunologic	c7_immunologic	GSE360_CTRL_VS_M_TUBERCULOSIS_MAC_UP	33	200	3	1.09E-03	4.14E-01	0
wgcna	black	0.8	c7_immunologic	c7_immunologic	GSE360_L_DONOVANI_VS_B_MALAYI_LOW_DOSE_MAC_UP	33	200	3	1.09E-03	4.14E-01	0
wgcna	black	0.8	h_hallmark	h_hallmark	HALLMARK_TNFA_SIGNALING_VIA_NFKB	33	200	0	1.00E+00	1.00E+00	0
wgcna	black	0.8	h_hallmark	h_hallmark	HALLMARK_HYPOXIA	33	200	0	1.00E+00	1.00E+00	0
wgcna	black	0.8	h_hallmark	h_hallmark	HALLMARK_CHOLESTEROL_HOMEOSTASIS	33	74	0	1.00E+00	1.00E+00	0
wgcna	black	0.8	h_hallmark	h_hallmark	HALLMARK_MITOTIC_SPINDLE	33	200	0	1.00E+00	1.00E+00	0
wgcna	black	0.8	h_hallmark	h_hallmark	HALLMARK_WNT_BETA_CATENIN_SIGNALING	33	42	0	1.00E+00	1.00E+00	0
wgcna	black	0.8	tissues	cns	Adrenal gland	33	200	2	1.75E-02	4.25E-01	0
wgcna	black	0.8	tissues	cns	Dorsal root ganglion	33	200	2	1.75E-02	4.25E-01	0
wgcna	black	0.8	tissues	cns	Trigeminal ganglion	33	200	2	1.75E-02	4.25E-01	0
wgcna	black	0.8	tissues	bcells	B cells CD19+	33	200	0	1.00E+00	1.00E+00	0
wgcna	black	0.8	tissues	bcells	B cells cord blood CD34+	33	200	1	1.84E-01	1.00E+00	0
wgcna	cyan	0.91	c4_computational	cn	MODULE_436	79	140	14	3.68E-19	6.31E-17	16
wgcna	yellow	0.74	c5_ontology	bp	CELLULAR_BIOSYNTHETIC_PROCESS	421	321	22	2.81E-10	8.18E-08	7
wgcna	grey	NA	c4_computational	cn	MODULE_84	132	549	17	1.00E-10	8.59E-08	7
wgcna	red	0.87	c4_computational	cgn	MORF_NPM1	57	162	8	4.21E-10	9.04E-08	7
wgcna	blue	0.86	c1_positional	c1_positional	chr6q23	224	78	4	2.08E-03	6.79E-01	0
wgcna	blue	0.86	c1_positional	c1_positional	chr5q23	224	84	1	4.40E-01	1.00E+00	0
wgcna	blue	0.86	c1_positional	c1_positional	chr16q24	224	123	0	1.00E+00	1.00E+00	0
wgcna	blue	0.86	c1_positional	c1_positional	chr8q24	224	214	2	4.34E-01	1.00E+00	0
wgcna	blue	0.86	c1_positional	c1_positional	chr13q11	224	22	0	1.00E+00	1.00E+00	0
chaussabel	M17	0.53	c2_canonical	cp_reactome	REACTOME_INFLUENZA_VIRAL_RNA_TRANSCRIPTION_AND_REPLICATION	80	169	15	1.39E-19	2.20E-16	16
wgcna	yellow	0.74	c7_immunologic	c7_immunologic	GSE22886_NAIVE_TCELL_VS_DC_UP	421	200	18	1.52E-10	9.70E-08	7
wgcna	yellow	0.74	c7_immunologic	c7_immunologic	GSE22886_NAIVE_BCELL_VS_NEUTROPHIL_UP	421	200	18	1.52E-10	9.70E-08	7
wgcna	blue	0.86	c3_motif	mir	TTGCACT,MIR-130A,MIR-301,MIR-130B	224	403	11	1.20E-04	1.67E-02	2
wgcna	blue	0.86	c3_motif	mir	TTTGCAC,MIR-19A,MIR-19B	224	516	13	6.60E-05	1.67E-02	2
wgcna	blue	0.86	c3_motif	tft	AACTTT_UNKNOWN	224	1890	28	1.12E-04	1.67E-02	2
wgcna	blue	0.86	c3_motif	tft	V$CEBPB_02	224	258	9	8.08E-05	1.67E-02	2
wgcna	red	0.87	c4_computational	cgn	MORF_RAN	57	268	9	9.60E-10	1.65E-07	7
wgcna	cyan	0.91	tissues	myeloid	DC BAFF+	79	200	14	5.96E-17	8.70E-16	15
wgcna	purple	0.73	c4_computational	cn	MODULE_45	87	583	14	4.82E-10	2.07E-07	7
chaussabel	M19	0.64	btm	btm	TLR and inflammatory signaling (M16)	33	46	5	1.03E-09	3.57E-07	6
chaussabel	M19	0.64	btm	btm	Monocyte surface signature (S4)	33	94	5	3.99E-08	6.91E-06	5
chaussabel	M19	0.64	btm	btm	immune activation - generic cluster (M37.0)	33	347	5	2.47E-05	2.31E-03	3
wgcna	yellow	0.74	c7_immunologic	c7_immunologic	GSE34205_HEALTHY_VS_FLU_INF_INFANT_PBMC_UP	421	200	17	1.20E-09	5.72E-07	6
chaussabel	M19	0.64	btm	btm	enriched in monocytes (IV) (M118.0)	33	57	3	2.67E-05	2.31E-03	3
chaussabel	M19	0.64	btm	btm	enriched in monocytes (II) (M11.0)	33	189	4	3.93E-05	2.72E-03	3
chaussabel	M20	0.43	btm	btm	TLR and inflammatory signaling (M16)	31	46	3	1.15E-05	3.98E-03	2
chaussabel	M21	NA	c2_canonical	cp_reactome	REACTOME_PEPTIDE_CHAIN_ELONGATION	107	153	15	3.07E-18	1.46E-14	14
chaussabel	M21	NA	c2_canonical	cp_reactome	REACTOME_NONSENSE_MEDIATED_DECAY_ENHANCED_BY_THE_EXON_JUNCTION_COMPLEX	107	176	15	2.59E-17	3.08E-14	14
chaussabel	M21	NA	c2_canonical	cp_reactome	REACTOME_3_UTR_MEDIATED_TRANSLATIONAL_REGULATION	107	176	15	2.59E-17	3.08E-14	14
wgcna	lightcyan	0.81	c5_ontology	bp	DEFENSE_RESPONSE	81	270	10	1.45E-09	1.05E-06	6
chaussabel	M21	NA	c2_canonical	cp_reactome	REACTOME_INFLUENZA_VIRAL_RNA_TRANSCRIPTION_AND_REPLICATION	107	169	15	1.40E-17	3.08E-14	14
wgcna	brown	0.91	c1_positional	c1_positional	chr5q23	244	84	1	4.69E-01	1.00E+00	0
wgcna	brown	0.91	c1_positional	c1_positional	chr16q24	244	123	0	1.00E+00	1.00E+00	0
wgcna	brown	0.91	c1_positional	c1_positional	chr8q24	244	214	6	5.67E-03	1.00E+00	0
wgcna	brown	0.91	c1_positional	c1_positional	chr13q11	244	22	0	1.00E+00	1.00E+00	0
wgcna	brown	0.91	c1_positional	c1_positional	chr7p21	244	57	0	1.00E+00	1.00E+00	0
wgcna	purple	0.73	tissues	myeloid	DC Immature	87	200	8	6.75E-08	1.23E-06	6
wgcna	purple	0.73	tissues	myeloid	Myeloid CD33+	87	200	8	6.75E-08	1.23E-06	6
chaussabel	M21	NA	c2_canonical	cp_reactome	REACTOME_SRP_DEPENDENT_COTRANSLATIONAL_PROTEIN_TARGETING_TO_MEMBRANE	107	179	15	3.35E-17	3.18E-14	13
wgcna	brown	0.91	c3_motif	tft	V$GATA1_03	244	245	10	1.77E-05	4.20E-03	2
wgcna	brown	0.91	c3_motif	tft	V$GATA_Q6	244	198	9	2.01E-05	4.20E-03	2
wgcna	brown	0.91	c3_motif	tft	GGGAGGRR_V$MAZ_Q6	244	2274	36	1.70E-05	4.20E-03	2
wgcna	brown	0.91	c3_motif	mir	CACCAGC,MIR-138	244	226	9	5.64E-05	9.43E-03	2
wgcna	cyan	0.91	c6_oncogenic	c6_oncogenic	MEK_UP.V1_DN	79	196	12	5.75E-14	5.44E-12	11
wgcna	magenta	0.67	btm	btm	T cell activation (I) (M7.1)	248	50	16	3.04E-22	1.05E-19	19
wgcna	magenta	0.67	btm	btm	enriched in T cells (I) (M7.0)	248	62	12	4.46E-14	7.72E-12	11
wgcna	brown	0.91	c5_ontology	bp	REGULATION_OF_BIOLOGICAL_QUALITY	244	419	14	3.90E-06	5.66E-03	2
wgcna	brown	0.91	c5_ontology	bp	REGULATION_OF_GENE_EXPRESSION	244	673	17	1.48E-05	1.08E-02	2
wgcna	brown	0.91	c5_ontology	bp	BIOPOLYMER_METABOLIC_PROCESS	244	1684	28	7.02E-05	2.55E-02	2
wgcna	brown	0.91	c5_ontology	bp	BIOSYNTHETIC_PROCESS	244	470	13	6.15E-05	2.55E-02	2
wgcna	brown	0.91	c5_ontology	mf	THIOLESTER_HYDROLASE_ACTIVITY	244	16	3	2.16E-04	6.28E-02	1
wgcna	brown	0.91	c6_oncogenic	c6_oncogenic	E2F1_UP.V1_DN	244	193	7	6.61E-04	1.22E-01	1
wgcna	brown	0.91	c6_oncogenic	c6_oncogenic	AKT_UP.V1_UP	244	172	6	1.94E-03	1.22E-01	1
wgcna	brown	0.91	c6_oncogenic	c6_oncogenic	STK33_DN	244	289	8	1.60E-03	1.22E-01	1
wgcna	brown	0.91	c6_oncogenic	c6_oncogenic	ESC_V6.5_UP_LATE.V1_UP	244	190	6	3.19E-03	1.51E-01	1
wgcna	brown	0.91	c6_oncogenic	c6_oncogenic	CYCLIN_D1_KE_.V1_DN	244	194	5	1.57E-02	3.78E-01	0
wgcna	turquoise	0.78	c7_immunologic	c7_immunologic	GSE22886_NAIVE_TCELL_VS_DC_UP	627	200	20	2.31E-09	2.21E-06	6
wgcna	cyan	0.91	c3_motif	tft	STTTCRNTTT_V$IRF_Q6	79	188	10	3.28E-11	2.74E-08	8
wgcna	cyan	0.91	c6_oncogenic	c6_oncogenic	ERB2_UP.V1_DN	79	197	9	1.28E-09	8.08E-08	7
wgcna	magenta	0.67	btm	btm	T cell activation (III) (M7.4)	248	15	7	8.30E-12	9.58E-10	9
wgcna	cyan	0.91	c3_motif	tft	V$ISRE_01	79	247	9	9.26E-09	3.07E-06	6
wgcna	brown	0.91	tissues	blood	Blood	244	200	6	4.09E-03	1.49E-01	1
wgcna	brown	0.91	tissues	bcells	B cells cord blood CD34+	244	200	5	1.77E-02	2.58E-01	1
wgcna	brown	0.91	tissues	tcells	T cells cord blood CD34+	244	200	5	1.77E-02	2.58E-01	1
wgcna	brown	0.91	tissues	cns	Fetal brain	244	200	5	1.77E-02	2.58E-01	1
wgcna	cyan	0.91	c3_motif	tft	V$IRF7_01	79	252	9	1.10E-08	3.07E-06	6
wgcna	magenta	0.67	c2_canonical	cgp	JAATINEN_HEMATOPOIETIC_STEM_CELL_DN	248	226	17	2.15E-12	1.02E-08	8
wgcna	magenta	0.67	btm	btm	T cell differentiation (M14)	248	12	5	1.86E-08	1.61E-06	6
wgcna	magenta	0.67	btm	btm	enriched in T cells (II) (M223)	248	13	5	3.00E-08	2.08E-06	6
wgcna	cyan	0.91	c1_positional	c1_positional	chr10q23	79	134	4	3.24E-04	5.27E-02	1
wgcna	cyan	0.91	c1_positional	c1_positional	chr12q24	79	285	4	5.15E-03	5.60E-01	0
wgcna	cyan	0.91	c1_positional	c1_positional	chr4q32	79	65	2	1.09E-02	8.91E-01	0
wgcna	cyan	0.91	c1_positional	c1_positional	chr5q23	79	84	0	1.00E+00	1.00E+00	0
wgcna	cyan	0.91	c5_ontology	bp	IMMUNE_RESPONSE	79	235	9	6.01E-09	8.74E-06	5
wgcna	magenta	0.67	c2_canonical	cgp	ZHENG_BOUND_BY_FOXP3	248	491	15	6.32E-06	9.99E-03	2
wgcna	magenta	0.67	c2_canonical	cgp	LEE_DIFFERENTIATING_T_LYMPHOCYTE	248	200	11	4.36E-07	1.03E-03	3
wgcna	purple	0.73	c2_canonical	cgp	MCLACHLAN_DENTAL_CARIES_DN	87	245	12	2.69E-12	9.29E-09	8
wgcna	purple	0.73	c2_canonical	cgp	MCLACHLAN_DENTAL_CARIES_UP	87	253	12	3.92E-12	9.29E-09	8
wgcna	cyan	0.91	c3_motif	tft	V$ICSBP_Q6	79	248	6	3.20E-05	4.45E-03	2
wgcna	cyan	0.91	c5_ontology	cc	CELL_FRACTION	79	493	8	2.64E-05	1.28E-02	2
wgcna	cyan	0.91	c5_ontology	bp	SIGNAL_TRANSDUCTION	79	1634	13	1.45E-04	3.74E-02	1
wgcna	cyan	0.91	c5_ontology	cc	VESICULAR_FRACTION	79	44	3	1.69E-04	3.74E-02	1
wgcna	cyan	0.91	c6_oncogenic	c6_oncogenic	SNF5_DN.V1_UP	79	177	7	2.58E-07	1.22E-05	5
wgcna	grey	NA	tissues	myeloid	Monocyte CD14+	132	200	9	1.37E-07	9.97E-06	5
wgcna	cyan	0.91	c6_oncogenic	c6_oncogenic	KRAS.600_UP.V1_DN	79	289	8	5.26E-07	1.99E-05	5
wgcna	purple	0.73	c2_canonical	cgp	WIELAND_UP_BY_HBV_INFECTION	87	101	8	3.07E-10	4.85E-07	6
wgcna	cyan	0.91	c1_positional	c1_positional	chr1p22	79	96	6	1.30E-07	4.25E-05	4
wgcna	cyan	0.91	c5_ontology	bp	IMMUNE_SYSTEM_PROCESS	79	332	9	1.17E-07	8.50E-05	4
wgcna	purple	0.73	c2_canonical	cgp	HSIAO_HOUSEKEEPING_GENES	87	389	12	5.61E-10	6.66E-07	6
wgcna	purple	0.73	c2_canonical	cgp	HOSHIDA_LIVER_CANCER_SUBCLASS_S1	87	237	10	8.40E-10	7.97E-07	6
wgcna	green	0.7	c7_immunologic	c7_immunologic	GSE22886_NAIVE_TCELL_VS_DC_UP	213	200	12	9.29E-09	1.77E-05	5
wgcna	tan	0.66	c7_immunologic	c7_immunologic	GSE25087_FETAL_VS_ADULT_TREG_UP	44	200	7	9.34E-09	1.78E-05	5
wgcna	purple	0.73	btm	btm	antigen processing and presentation (M200)	87	11	4	1.54E-08	5.33E-06	5
wgcna	purple	0.73	btm	btm	regulation of antigen presentation and immune response (M5.0)	87	81	5	2.64E-06	4.56E-04	3
wgcna	purple	0.73	btm	btm	enriched in antigen presentation (I) (M71)	87	18	3	1.46E-05	1.26E-03	3
wgcna	purple	0.73	btm	btm	MHC-TLR7-TLR8 cluster (M146)	87	17	3	1.22E-05	1.26E-03	3
wgcna	green	0.7	c1_positional	c1_positional	chr11p15	213	456	10	8.99E-04	2.93E-01	1
wgcna	green	0.7	c1_positional	c1_positional	chr5q23	213	84	2	1.05E-01	1.00E+00	0
wgcna	green	0.7	c1_positional	c1_positional	chr16q24	213	123	0	1.00E+00	1.00E+00	0
wgcna	green	0.7	c1_positional	c1_positional	chr8q24	213	214	1	7.55E-01	1.00E+00	0
wgcna	green	0.7	c1_positional	c1_positional	chr13q11	213	22	0	1.00E+00	1.00E+00	0
wgcna	cyan	0.91	c3_motif	tft	V$IRF2_01	79	125	5	1.38E-05	2.88E-03	3
wgcna	lightgreen	0.95	c1_positional	c1_positional	chr2p11	208	175	39	4.28E-49	1.40E-46	46
wgcna	yellow	0.74	c7_immunologic	c7_immunologic	GSE29618_MONOCYTE_VS_MDC_DAY7_FLU_VACCINE_DN	421	200	15	6.07E-08	2.32E-05	5
wgcna	green	0.7	c3_motif	tft	GGAANCGGAANY_UNKNOWN	213	106	7	6.51E-06	5.44E-03	2
wgcna	green	0.7	c3_motif	tft	V$ELK1_01	213	269	8	4.17E-04	1.75E-01	1
wgcna	green	0.7	c3_motif	tft	V$CETS1P54_01	213	258	7	1.62E-03	4.50E-01	0
wgcna	green	0.7	c3_motif	tft	SCGGAAGY_V$ELK1_02	213	1199	17	2.41E-03	5.03E-01	0
wgcna	green	0.7	c3_motif	mir	AGCACTT,MIR-93,MIR-302A,MIR-302B,MIR-302C,MIR-302D,MIR-372,MIR-373,MIR-520E,MIR-520A,MIR-526B,MIR-520B,MIR-520C,MIR-520D	213	343	0	1.00E+00	1.00E+00	0
wgcna	red	0.87	h_hallmark	h_hallmark	HALLMARK_MYC_TARGETS_V1	57	200	6	1.39E-06	6.93E-05	4
wgcna	purple	0.73	c4_computational	cn	MODULE_292	87	138	7	9.24E-08	2.64E-05	5
wgcna	lightgreen	0.95	tissues	lymph	Tonsils	208	200	34	1.72E-38	1.26E-36	36
wgcna	green	0.7	c5_ontology	cc	CYTOPLASM	213	2131	32	9.42E-06	6.85E-03	2
wgcna	green	0.7	c5_ontology	bp	REGULATION_OF_TRANSLATIONAL_INITIATION	213	31	4	4.86E-05	1.77E-02	2
wgcna	green	0.7	c5_ontology	cc	CYTOPLASMIC_PART	213	1383	23	4.14E-05	1.77E-02	2
wgcna	green	0.7	c5_ontology	cc	MITOCHONDRION	213	343	10	9.52E-05	2.77E-02	2
wgcna	green	0.7	c6_oncogenic	c6_oncogenic	SIRNA_EIF4GI_UP	213	95	4	3.55E-03	6.72E-01	0
wgcna	green	0.7	c6_oncogenic	c6_oncogenic	RB_P107_DN.V1_DN	213	128	4	1.01E-02	9.53E-01	0
wgcna	green	0.7	c6_oncogenic	c6_oncogenic	GLI1_UP.V1_DN	213	29	1	1.73E-01	1.00E+00	0
wgcna	green	0.7	c6_oncogenic	c6_oncogenic	GLI1_UP.V1_UP	213	27	1	1.62E-01	1.00E+00	0
wgcna	green	0.7	c6_oncogenic	c6_oncogenic	E2F1_UP.V1_DN	213	193	1	7.19E-01	1.00E+00	0
wgcna	green	0.7	h_hallmark	h_hallmark	HALLMARK_DNA_REPAIR	213	150	5	3.13E-03	5.22E-02	1
wgcna	green	0.7	h_hallmark	h_hallmark	HALLMARK_PROTEIN_SECRETION	213	96	3	2.52E-02	2.67E-01	1
wgcna	green	0.7	h_hallmark	h_hallmark	HALLMARK_APICAL_SURFACE	213	44	2	3.36E-02	2.67E-01	1
wgcna	green	0.7	tissues	tregs	Treg	213	200	8	5.51E-05	4.02E-03	2
wgcna	green	0.7	tissues	cd4tcells	T cells central memory	213	200	6	2.10E-03	5.10E-02	1
wgcna	green	0.7	tissues	cd8tcells	Thymic SP CD8+ T cells	213	200	6	2.10E-03	5.10E-02	1
wgcna	green	0.7	tissues	cd4tcells	T cells effector memory	213	200	5	1.03E-02	1.26E-01	1
wgcna	green	0.7	tissues	cd8tcells	Peripheral CD8+ T cells	213	200	5	1.03E-02	1.26E-01	1
wgcna	greenyellow	0.75	btm	btm	TBA (M66)	90	17	2	9.99E-04	3.46E-01	0
wgcna	greenyellow	0.75	btm	btm	targets of FOSL1/2 (M0)	90	12	0	1.00E+00	1.00E+00	0
wgcna	greenyellow	0.75	btm	btm	integrin cell surface interactions (I) (M1.0)	90	29	0	1.00E+00	1.00E+00	0
wgcna	greenyellow	0.75	btm	btm	integrin cell surface interactions (II) (M1.1)	90	12	0	1.00E+00	1.00E+00	0
wgcna	greenyellow	0.75	btm	btm	extracellular matrix (I) (M2.0)	90	30	0	1.00E+00	1.00E+00	0
wgcna	greenyellow	0.75	c1_positional	c1_positional	chr5q23	90	84	0	1.00E+00	1.00E+00	0
wgcna	greenyellow	0.75	c1_positional	c1_positional	chr16q24	90	123	0	1.00E+00	1.00E+00	0
wgcna	greenyellow	0.75	c1_positional	c1_positional	chr8q24	90	214	0	1.00E+00	1.00E+00	0
wgcna	greenyellow	0.75	c1_positional	c1_positional	chr13q11	90	22	0	1.00E+00	1.00E+00	0
wgcna	greenyellow	0.75	c2_canonical	cgp	PAL_PRMT5_TARGETS_UP	90	203	6	2.19E-05	5.19E-02	1
wgcna	greenyellow	0.75	c2_canonical	cgp	HSIAO_HOUSEKEEPING_GENES	90	389	8	1.27E-05	5.19E-02	1
wgcna	greenyellow	0.75	c2_canonical	cgp	NAKAMURA_CANCER_MICROENVIRONMENT_UP	90	26	0	1.00E+00	1.00E+00	0
wgcna	greenyellow	0.75	c2_canonical	cgp	NAKAMURA_CANCER_MICROENVIRONMENT_DN	90	46	0	1.00E+00	1.00E+00	0
wgcna	greenyellow	0.75	c2_canonical	cgp	WEST_ADRENOCORTICAL_TUMOR_MARKERS_UP	90	21	0	1.00E+00	1.00E+00	0
wgcna	greenyellow	0.75	c3_motif	mir	AGCACTT,MIR-93,MIR-302A,MIR-302B,MIR-302C,MIR-302D,MIR-372,MIR-373,MIR-520E,MIR-520A,MIR-526B,MIR-520B,MIR-520C,MIR-520D	90	343	1	6.15E-01	1.00E+00	0
wgcna	greenyellow	0.75	c3_motif	mir	CTACCTC,LET-7A,LET-7B,LET-7C,LET-7D,LET-7E,LET-7F,MIR-98,LET-7G,LET-7I	90	391	1	6.63E-01	1.00E+00	0
wgcna	greenyellow	0.75	c3_motif	mir	GCACTTT,MIR-17-5P,MIR-20A,MIR-106A,MIR-106B,MIR-20B,MIR-519D	90	595	1	8.10E-01	1.00E+00	0
wgcna	greenyellow	0.75	c3_motif	mir	TGCTGCT,MIR-15A,MIR-16,MIR-15B,MIR-195,MIR-424,MIR-497	90	601	1	8.13E-01	1.00E+00	0
wgcna	greenyellow	0.75	c3_motif	mir	TGTTTAC,MIR-30A-5P,MIR-30C,MIR-30D,MIR-30B,MIR-30E-5P	90	579	0	1.00E+00	1.00E+00	0
wgcna	lightgreen	0.95	tissues	bcells	B cells CD19+	208	200	32	2.32E-35	8.47E-34	33
wgcna	magenta	0.67	c4_computational	cgn	GNF2_ZAP70	248	27	6	4.74E-08	4.06E-05	4
wgcna	grey	NA	tissues	myeloid	Mast cell IgE	132	200	8	1.68E-06	4.09E-05	4
wgcna	grey	NA	tissues	blood	Blood	132	200	8	1.68E-06	4.09E-05	4
wgcna	greenyellow	0.75	c5_ontology	cc	ORGANELLE_INNER_MEMBRANE	90	75	4	5.69E-05	4.14E-02	1
wgcna	greenyellow	0.75	c5_ontology	cc	MITOCHONDRIAL_INNER_MEMBRANE	90	67	4	3.65E-05	4.14E-02	1
wgcna	greenyellow	0.75	c5_ontology	cc	MITOCHONDRIAL_MEMBRANE	90	86	4	9.72E-05	4.71E-02	1
wgcna	greenyellow	0.75	c5_ontology	cc	MITOCHONDRIAL_ENVELOPE	90	97	4	1.55E-04	5.63E-02	1
wgcna	greenyellow	0.75	c5_ontology	cc	MITOCHONDRIAL_MEMBRANE_PART	90	53	3	4.32E-04	1.26E-01	1
wgcna	greenyellow	0.75	c6_oncogenic	c6_oncogenic	GLI1_UP.V1_DN	90	29	0	1.00E+00	1.00E+00	0
wgcna	greenyellow	0.75	c6_oncogenic	c6_oncogenic	GLI1_UP.V1_UP	90	27	0	1.00E+00	1.00E+00	0
wgcna	greenyellow	0.75	c6_oncogenic	c6_oncogenic	E2F1_UP.V1_DN	90	193	0	1.00E+00	1.00E+00	0
wgcna	greenyellow	0.75	c6_oncogenic	c6_oncogenic	E2F1_UP.V1_UP	90	189	0	1.00E+00	1.00E+00	0
wgcna	greenyellow	0.75	c6_oncogenic	c6_oncogenic	EGFR_UP.V1_DN	90	196	0	1.00E+00	1.00E+00	0
wgcna	greenyellow	0.75	c7_immunologic	c7_immunologic	GSE22886_NAIVE_CD4_TCELL_VS_DC_DN	90	200	5	2.39E-04	4.56E-01	0
wgcna	greenyellow	0.75	c7_immunologic	c7_immunologic	KAECH_NAIVE_VS_DAY8_EFF_CD8_TCELL_UP	90	200	0	1.00E+00	1.00E+00	0
wgcna	greenyellow	0.75	c7_immunologic	c7_immunologic	KAECH_NAIVE_VS_DAY8_EFF_CD8_TCELL_DN	90	200	1	4.26E-01	1.00E+00	0
wgcna	greenyellow	0.75	c7_immunologic	c7_immunologic	KAECH_NAIVE_VS_DAY15_EFF_CD8_TCELL_UP	90	200	1	4.26E-01	1.00E+00	0
wgcna	greenyellow	0.75	c7_immunologic	c7_immunologic	KAECH_NAIVE_VS_DAY15_EFF_CD8_TCELL_DN	90	200	0	1.00E+00	1.00E+00	0
wgcna	greenyellow	0.75	h_hallmark	h_hallmark	HALLMARK_OXIDATIVE_PHOSPHORYLATION	90	200	4	2.33E-03	1.17E-01	1
wgcna	greenyellow	0.75	h_hallmark	h_hallmark	HALLMARK_MYC_TARGETS_V1	90	200	3	1.81E-02	4.53E-01	0
wgcna	greenyellow	0.75	h_hallmark	h_hallmark	HALLMARK_TNFA_SIGNALING_VIA_NFKB	90	200	0	1.00E+00	1.00E+00	0
wgcna	greenyellow	0.75	h_hallmark	h_hallmark	HALLMARK_HYPOXIA	90	200	0	1.00E+00	1.00E+00	0
wgcna	greenyellow	0.75	h_hallmark	h_hallmark	HALLMARK_CHOLESTEROL_HOMEOSTASIS	90	74	1	1.85E-01	1.00E+00	0
wgcna	greenyellow	0.75	tissues	bcells	B cells CD19+	90	200	0	1.00E+00	1.00E+00	0
wgcna	greenyellow	0.75	tissues	bcells	B cells cord blood CD34+	90	200	0	1.00E+00	1.00E+00	0
wgcna	greenyellow	0.75	tissues	bcells	B cells immature	90	200	0	1.00E+00	1.00E+00	0
wgcna	greenyellow	0.75	tissues	bcells	B cells PreI	90	200	0	1.00E+00	1.00E+00	0
wgcna	greenyellow	0.75	tissues	bcells	B cells PreII	90	200	0	1.00E+00	1.00E+00	0
wgcna	grey	NA	btm	btm	enriched in antigen presentation (II) (M95.0)	132	29	3	2.20E-04	1.52E-02	2
wgcna	grey	NA	c1_positional	c1_positional	chryq11	132	204	5	1.49E-03	4.85E-01	0
wgcna	grey	NA	c1_positional	c1_positional	chr17p11	132	172	4	5.36E-03	8.74E-01	0
wgcna	grey	NA	c1_positional	c1_positional	chr8p23	132	201	4	9.20E-03	9.99E-01	0
wgcna	grey	NA	c1_positional	c1_positional	chr5q23	132	84	0	1.00E+00	1.00E+00	0
wgcna	grey	NA	c1_positional	c1_positional	chr16q24	132	123	0	1.00E+00	1.00E+00	0
wgcna	lightgreen	0.95	tissues	tonsils	Lymph node	208	200	31	8.01E-34	1.95E-32	32
wgcna	purple	0.73	c4_computational	cn	MODULE_5	87	434	10	2.54E-07	4.36E-05	4
wgcna	purple	0.73	c4_computational	cn	MODULE_44	87	327	9	2.39E-07	4.36E-05	4
wgcna	grey	NA	c3_motif	mir	AGCACTT,MIR-93,MIR-302A,MIR-302B,MIR-302C,MIR-302D,MIR-372,MIR-373,MIR-520E,MIR-520A,MIR-526B,MIR-520B,MIR-520C,MIR-520D	132	343	0	1.00E+00	1.00E+00	0
wgcna	grey	NA	c3_motif	mir	CTACCTC,LET-7A,LET-7B,LET-7C,LET-7D,LET-7E,LET-7F,MIR-98,LET-7G,LET-7I	132	391	2	4.71E-01	1.00E+00	0
wgcna	grey	NA	c3_motif	mir	GCACTTT,MIR-17-5P,MIR-20A,MIR-106A,MIR-106B,MIR-20B,MIR-519D	132	595	1	9.13E-01	1.00E+00	0
wgcna	grey	NA	c3_motif	mir	TGCTGCT,MIR-15A,MIR-16,MIR-15B,MIR-195,MIR-424,MIR-497	132	601	3	4.41E-01	1.00E+00	0
wgcna	grey	NA	c3_motif	mir	TGTTTAC,MIR-30A-5P,MIR-30C,MIR-30D,MIR-30B,MIR-30E-5P	132	579	0	1.00E+00	1.00E+00	0
wgcna	grey	NA	c5_ontology	bp	MACROMOLECULAR_COMPLEX_ASSEMBLY	132	280	6	1.01E-03	5.22E-01	0
wgcna	grey	NA	c5_ontology	bp	FATTY_ACID_BIOSYNTHETIC_PROCESS	132	14	2	1.44E-03	5.22E-01	0
wgcna	grey	NA	c5_ontology	bp	CELLULAR_COMPONENT_ASSEMBLY	132	298	6	1.39E-03	5.22E-01	0
wgcna	grey	NA	c5_ontology	mf	PEPTIDASE_ACTIVITY	132	176	5	7.73E-04	5.22E-01	0
wgcna	grey	NA	c5_ontology	bp	ACTIVATION_OF_NF_KAPPAB_TRANSCRIPTION_FACTOR	132	18	2	2.39E-03	5.35E-01	0
wgcna	grey	NA	c6_oncogenic	c6_oncogenic	HOXA9_DN.V1_UP	132	194	6	1.45E-04	1.37E-02	2
wgcna	grey	NA	c6_oncogenic	c6_oncogenic	PTEN_DN.V2_DN	132	144	4	2.85E-03	1.19E-01	1
wgcna	grey	NA	c6_oncogenic	c6_oncogenic	BMI1_DN_MEL18_DN.V1_DN	132	147	4	3.07E-03	1.19E-01	1
wgcna	grey	NA	c6_oncogenic	c6_oncogenic	MEL18_DN.V1_DN	132	148	4	3.15E-03	1.19E-01	1
wgcna	red	0.87	c2_canonical	cgp	MARSON_BOUND_BY_FOXP3_STIMULATED	57	1022	11	1.35E-06	3.20E-03	2
wgcna	grey	NA	c7_immunologic	c7_immunologic	GSE10325_CD4_TCELL_VS_BCELL_DN	132	200	7	1.82E-05	3.48E-03	2
wgcna	grey	NA	c7_immunologic	c7_immunologic	GSE11057_NAIVE_CD4_VS_PBMC_CD4_TCELL_DN	132	200	7	1.82E-05	3.48E-03	2
wgcna	grey	NA	c7_immunologic	c7_immunologic	GSE11057_CD4_CENT_MEM_VS_PBMC_DN	132	199	7	1.76E-05	3.48E-03	2
wgcna	red	0.87	c2_canonical	cgp	RHEIN_ALL_GLUCOCORTICOID_THERAPY_DN	57	362	7	3.23E-06	5.11E-03	2
wgcna	red	0.87	h_hallmark	h_hallmark	HALLMARK_MYC_TARGETS_V2	57	58	3	1.46E-04	3.66E-03	2
wgcna	grey	NA	h_hallmark	h_hallmark	HALLMARK_MYC_TARGETS_V1	132	200	5	1.36E-03	1.71E-02	2
wgcna	grey	NA	h_hallmark	h_hallmark	HALLMARK_KRAS_SIGNALING_UP	132	200	5	1.36E-03	1.71E-02	2
wgcna	grey	NA	h_hallmark	h_hallmark	HALLMARK_COMPLEMENT	132	200	4	9.04E-03	7.53E-02	1
wgcna	lightgreen	0.95	c1_positional	c1_positional	chr14q32	208	432	37	1.31E-30	2.13E-28	28
wgcna	lightgreen	0.95	tissues	spleen	Spleen	208	200	26	2.00E-26	3.66E-25	24
wgcna	purple	0.73	tissues	bcells	B cells CD19+	87	200	6	1.66E-05	1.01E-04	4
wgcna	grey60	0.78	btm	btm	targets of FOSL1/2 (M0)	129	12	0	1.00E+00	1.00E+00	0
wgcna	grey60	0.78	btm	btm	integrin cell surface interactions (I) (M1.0)	129	29	0	1.00E+00	1.00E+00	0
wgcna	grey60	0.78	btm	btm	integrin cell surface interactions (II) (M1.1)	129	12	0	1.00E+00	1.00E+00	0
wgcna	grey60	0.78	btm	btm	extracellular matrix (I) (M2.0)	129	30	0	1.00E+00	1.00E+00	0
wgcna	grey60	0.78	btm	btm	extracellular matrix (II) (M2.1)	129	45	0	1.00E+00	1.00E+00	0
wgcna	grey60	0.78	c1_positional	c1_positional	chr5q23	129	84	0	1.00E+00	1.00E+00	0
wgcna	grey60	0.78	c1_positional	c1_positional	chr16q24	129	123	0	1.00E+00	1.00E+00	0
wgcna	grey60	0.78	c1_positional	c1_positional	chr8q24	129	214	0	1.00E+00	1.00E+00	0
wgcna	grey60	0.78	c1_positional	c1_positional	chr13q11	129	22	0	1.00E+00	1.00E+00	0
wgcna	grey60	0.78	c2_canonical	cgp	NAKAMURA_CANCER_MICROENVIRONMENT_UP	129	26	0	1.00E+00	1.00E+00	0
wgcna	grey60	0.78	c2_canonical	cgp	NAKAMURA_CANCER_MICROENVIRONMENT_DN	129	46	0	1.00E+00	1.00E+00	0
wgcna	grey60	0.78	c2_canonical	cgp	WEST_ADRENOCORTICAL_TUMOR_MARKERS_UP	129	21	0	1.00E+00	1.00E+00	0
wgcna	grey60	0.78	c2_canonical	cgp	WEST_ADRENOCORTICAL_TUMOR_MARKERS_DN	129	20	0	1.00E+00	1.00E+00	0
wgcna	grey60	0.78	c2_canonical	cgp	WINTER_HYPOXIA_UP	129	92	0	1.00E+00	1.00E+00	0
wgcna	grey60	0.78	c3_motif	mir	AGCACTT,MIR-93,MIR-302A,MIR-302B,MIR-302C,MIR-302D,MIR-372,MIR-373,MIR-520E,MIR-520A,MIR-526B,MIR-520B,MIR-520C,MIR-520D	129	343	0	1.00E+00	1.00E+00	0
wgcna	grey60	0.78	c3_motif	mir	CTACCTC,LET-7A,LET-7B,LET-7C,LET-7D,LET-7E,LET-7F,MIR-98,LET-7G,LET-7I	129	391	0	1.00E+00	1.00E+00	0
wgcna	grey60	0.78	c3_motif	mir	GCACTTT,MIR-17-5P,MIR-20A,MIR-106A,MIR-106B,MIR-20B,MIR-519D	129	595	1	9.08E-01	1.00E+00	0
wgcna	grey60	0.78	c3_motif	mir	TGCTGCT,MIR-15A,MIR-16,MIR-15B,MIR-195,MIR-424,MIR-497	129	601	1	9.10E-01	1.00E+00	0
wgcna	grey60	0.78	c3_motif	mir	TGTTTAC,MIR-30A-5P,MIR-30C,MIR-30D,MIR-30B,MIR-30E-5P	129	579	0	1.00E+00	1.00E+00	0
wgcna	grey60	0.78	c4_computational	cgn	MORF_SMC1L1	129	62	4	1.09E-04	9.39E-02	1
wgcna	grey60	0.78	c4_computational	cgn	MORF_EIF4A2	129	137	5	2.21E-04	9.49E-02	1
wgcna	grey60	0.78	c4_computational	cgn	MORF_CTBP1	129	168	5	5.64E-04	9.53E-02	1
wgcna	grey60	0.78	c4_computational	cgn	MORF_G22P1	129	171	5	6.11E-04	9.53E-02	1
wgcna	grey60	0.78	c4_computational	cgn	GCM_RAD21	129	37	3	4.27E-04	9.53E-02	1
wgcna	grey60	0.78	c5_ontology	bp	TRNA_PROCESSING	129	10	0	1.00E+00	1.00E+00	0
wgcna	grey60	0.78	c5_ontology	bp	REGULATION_OF_BIOLOGICAL_QUALITY	129	419	1	8.12E-01	1.00E+00	0
wgcna	grey60	0.78	c5_ontology	bp	DNA_METABOLIC_PROCESS	129	257	1	6.41E-01	1.00E+00	0
wgcna	grey60	0.78	c5_ontology	bp	AMINO_SUGAR_METABOLIC_PROCESS	129	19	0	1.00E+00	1.00E+00	0
wgcna	grey60	0.78	c5_ontology	bp	BIOPOLYMER_CATABOLIC_PROCESS	129	117	2	7.87E-02	1.00E+00	0
wgcna	grey60	0.78	c6_oncogenic	c6_oncogenic	GLI1_UP.V1_DN	129	29	0	1.00E+00	1.00E+00	0
wgcna	grey60	0.78	c6_oncogenic	c6_oncogenic	GLI1_UP.V1_UP	129	27	0	1.00E+00	1.00E+00	0
wgcna	grey60	0.78	c6_oncogenic	c6_oncogenic	E2F1_UP.V1_DN	129	193	1	5.36E-01	1.00E+00	0
wgcna	grey60	0.78	c6_oncogenic	c6_oncogenic	E2F1_UP.V1_UP	129	189	0	1.00E+00	1.00E+00	0
wgcna	grey60	0.78	c6_oncogenic	c6_oncogenic	EGFR_UP.V1_DN	129	196	0	1.00E+00	1.00E+00	0
wgcna	grey60	0.78	c7_immunologic	c7_immunologic	KAECH_NAIVE_VS_DAY8_EFF_CD8_TCELL_UP	129	200	0	1.00E+00	1.00E+00	0
wgcna	grey60	0.78	c7_immunologic	c7_immunologic	KAECH_NAIVE_VS_DAY8_EFF_CD8_TCELL_DN	129	200	0	1.00E+00	1.00E+00	0
wgcna	grey60	0.78	c7_immunologic	c7_immunologic	KAECH_NAIVE_VS_DAY15_EFF_CD8_TCELL_UP	129	200	0	1.00E+00	1.00E+00	0
wgcna	grey60	0.78	c7_immunologic	c7_immunologic	KAECH_NAIVE_VS_DAY15_EFF_CD8_TCELL_DN	129	200	0	1.00E+00	1.00E+00	0
wgcna	grey60	0.78	c7_immunologic	c7_immunologic	KAECH_NAIVE_VS_MEMORY_CD8_TCELL_UP	129	200	1	5.49E-01	1.00E+00	0
wgcna	grey60	0.78	h_hallmark	h_hallmark	HALLMARK_TNFA_SIGNALING_VIA_NFKB	129	200	0	1.00E+00	1.00E+00	0
wgcna	grey60	0.78	h_hallmark	h_hallmark	HALLMARK_HYPOXIA	129	200	0	1.00E+00	1.00E+00	0
wgcna	grey60	0.78	h_hallmark	h_hallmark	HALLMARK_CHOLESTEROL_HOMEOSTASIS	129	74	0	1.00E+00	1.00E+00	0
wgcna	grey60	0.78	h_hallmark	h_hallmark	HALLMARK_MITOTIC_SPINDLE	129	200	1	5.49E-01	1.00E+00	0
wgcna	grey60	0.78	h_hallmark	h_hallmark	HALLMARK_WNT_BETA_CATENIN_SIGNALING	129	42	0	1.00E+00	1.00E+00	0
wgcna	grey60	0.78	tissues	bcells	B cells CD19+	129	200	0	1.00E+00	1.00E+00	0
wgcna	grey60	0.78	tissues	bcells	B cells cord blood CD34+	129	200	0	1.00E+00	1.00E+00	0
wgcna	grey60	0.78	tissues	bcells	B cells immature	129	200	0	1.00E+00	1.00E+00	0
wgcna	grey60	0.78	tissues	bcells	B cells PreI	129	200	0	1.00E+00	1.00E+00	0
wgcna	grey60	0.78	tissues	bcells	B cells PreII	129	200	0	1.00E+00	1.00E+00	0
wgcna	purple	0.73	c7_immunologic	c7_immunologic	GSE3982_NEUTROPHIL_VS_EFF_MEMORY_CD4_TCELL_UP	87	200	8	6.75E-08	1.29E-04	4
wgcna	grey	NA	c4_computational	cn	MODULE_88	132	838	16	3.11E-07	1.34E-04	4
wgcna	salmon	0.85	c4_computational	cgn	GNF2_EIF3S6	107	121	7	1.57E-07	1.34E-04	4
wgcna	lightcyan	0.81	c1_positional	c1_positional	chr2p12	81	35	3	9.14E-05	1.49E-02	2
wgcna	lightcyan	0.81	c1_positional	c1_positional	chr1q23	81	139	3	5.08E-03	4.14E-01	0
wgcna	lightcyan	0.81	c1_positional	c1_positional	chr12p13	81	270	4	4.65E-03	4.14E-01	0
wgcna	lightcyan	0.81	c1_positional	c1_positional	chr19q13	81	948	7	9.31E-03	6.07E-01	0
wgcna	turquoise	0.78	tissues	myeloid	Myeloid CD33+	627	200	16	1.89E-06	1.38E-04	4
wgcna	greenyellow	0.75	c4_computational	cgn	MORF_G22P1	90	171	7	5.02E-07	1.44E-04	4
wgcna	greenyellow	0.75	c4_computational	cgn	MORF_UBE2I	90	238	8	3.33E-07	1.44E-04	4
wgcna	greenyellow	0.75	c4_computational	cgn	GCM_PPP1CC	90	56	5	4.91E-07	1.44E-04	4
wgcna	greenyellow	0.75	c4_computational	cgn	MORF_SOD1	90	277	8	1.05E-06	1.46E-04	4
wgcna	lightcyan	0.81	c3_motif	mir	AGCACTT,MIR-93,MIR-302A,MIR-302B,MIR-302C,MIR-302D,MIR-372,MIR-373,MIR-520E,MIR-520A,MIR-526B,MIR-520B,MIR-520C,MIR-520D	81	343	0	1.00E+00	1.00E+00	0
wgcna	lightcyan	0.81	c3_motif	mir	CTACCTC,LET-7A,LET-7B,LET-7C,LET-7D,LET-7E,LET-7F,MIR-98,LET-7G,LET-7I	81	391	0	1.00E+00	1.00E+00	0
wgcna	lightcyan	0.81	c3_motif	mir	GCACTTT,MIR-17-5P,MIR-20A,MIR-106A,MIR-106B,MIR-20B,MIR-519D	81	595	0	1.00E+00	1.00E+00	0
wgcna	lightcyan	0.81	c3_motif	mir	TGCTGCT,MIR-15A,MIR-16,MIR-15B,MIR-195,MIR-424,MIR-497	81	601	1	7.79E-01	1.00E+00	0
wgcna	lightcyan	0.81	c3_motif	mir	TGTTTAC,MIR-30A-5P,MIR-30C,MIR-30D,MIR-30B,MIR-30E-5P	81	579	0	1.00E+00	1.00E+00	0
wgcna	greenyellow	0.75	c4_computational	cgn	MORF_ANP32B	90	197	7	1.30E-06	1.46E-04	4
wgcna	grey	NA	c4_computational	cn	MODULE_33	132	384	11	5.11E-07	1.46E-04	4
wgcna	red	0.87	c2_canonical	cgp	HSIAO_HOUSEKEEPING_GENES	57	389	8	3.81E-07	1.81E-03	3
wgcna	lightcyan	0.81	c5_ontology	bp	IMMUNE_SYSTEM_PROCESS	81	332	7	1.95E-05	7.09E-03	2
wgcna	lightcyan	0.81	c5_ontology	mf	RECEPTOR_ACTIVITY	81	583	9	1.47E-05	7.09E-03	2
wgcna	lightcyan	0.81	c5_ontology	bp	IMMUNE_RESPONSE	81	235	6	2.73E-05	7.93E-03	2
wgcna	lightcyan	0.81	c6_oncogenic	c6_oncogenic	GLI1_UP.V1_DN	81	29	0	1.00E+00	1.00E+00	0
wgcna	lightcyan	0.81	c6_oncogenic	c6_oncogenic	GLI1_UP.V1_UP	81	27	0	1.00E+00	1.00E+00	0
wgcna	lightcyan	0.81	c6_oncogenic	c6_oncogenic	E2F1_UP.V1_DN	81	193	0	1.00E+00	1.00E+00	0
wgcna	lightcyan	0.81	c6_oncogenic	c6_oncogenic	E2F1_UP.V1_UP	81	189	0	1.00E+00	1.00E+00	0
wgcna	lightcyan	0.81	c6_oncogenic	c6_oncogenic	EGFR_UP.V1_DN	81	196	0	1.00E+00	1.00E+00	0
wgcna	turquoise	0.78	tissues	tcells	T cells gammadelta	627	200	15	8.63E-06	2.10E-04	4
wgcna	turquoise	0.78	tissues	myeloid	Monocyte CD14+	627	200	15	8.63E-06	2.10E-04	4
wgcna	salmon	0.85	c2_canonical	cp_reactome	REACTOME_PEPTIDE_CHAIN_ELONGATION	107	153	9	2.12E-09	4.39E-06	5
wgcna	pink	0.87	c4_computational	cgn	MORF_UBE2I	120	238	9	2.63E-07	2.26E-04	4
wgcna	lightcyan	0.81	h_hallmark	h_hallmark	HALLMARK_APOPTOSIS	81	161	3	7.62E-03	1.27E-01	1
wgcna	lightcyan	0.81	h_hallmark	h_hallmark	HALLMARK_APICAL_SURFACE	81	44	2	5.40E-03	1.27E-01	1
wgcna	lightcyan	0.81	h_hallmark	h_hallmark	HALLMARK_INTERFERON_GAMMA_RESPONSE	81	200	3	1.37E-02	1.71E-01	1
wgcna	lightcyan	0.81	h_hallmark	h_hallmark	HALLMARK_TNFA_SIGNALING_VIA_NFKB	81	200	2	8.87E-02	5.54E-01	0
wgcna	salmon	0.85	c1_positional	c1_positional	chr11q21	107	51	5	7.24E-07	2.36E-04	4
wgcna	salmon	0.85	c4_computational	cgn	MORF_TPT1	107	102	6	1.13E-06	2.51E-04	4
wgcna	salmon	0.85	c4_computational	cn	MODULE_83	107	320	9	1.17E-06	2.51E-04	4
wgcna	salmon	0.85	c4_computational	cn	MODULE_151	107	318	9	1.11E-06	2.51E-04	4
wgcna	grey	NA	tissues	myeloid	DC Immature	132	200	7	1.82E-05	2.66E-04	4
wgcna	grey	NA	tissues	myeloid	Mast cell	132	200	7	1.82E-05	2.66E-04	4
wgcna	lightgreen	0.95	c7_immunologic	c7_immunologic	GSE10325_CD4_TCELL_VS_BCELL_DN	208	200	16	2.56E-13	2.45E-10	10
wgcna	purple	0.73	c7_immunologic	c7_immunologic	GSE22886_NAIVE_CD8_TCELL_VS_DC_DN	87	200	7	1.14E-06	2.72E-04	4
wgcna	purple	0.73	c7_immunologic	c7_immunologic	GSE22886_NAIVE_CD4_TCELL_VS_DC_DN	87	200	7	1.14E-06	2.72E-04	4
wgcna	lightgreen	0.95	c1_positional	c1_positional	chr5q23	208	84	0	1.00E+00	1.00E+00	0
wgcna	lightgreen	0.95	c1_positional	c1_positional	chr16q24	208	123	1	5.46E-01	1.00E+00	0
wgcna	lightgreen	0.95	c1_positional	c1_positional	chr8q24	208	214	0	1.00E+00	1.00E+00	0
wgcna	purple	0.73	c7_immunologic	c7_immunologic	GSE24634_TREG_VS_TCONV_POST_DAY3_IL4_CONVERSION_DN	87	200	7	1.14E-06	2.72E-04	4
wgcna	lightgreen	0.95	c2_canonical	cgp	KLEIN_PRIMARY_EFFUSION_LYMPHOMA_DN	208	58	5	3.52E-05	4.81E-02	1
wgcna	lightgreen	0.95	c2_canonical	cgp	MCLACHLAN_DENTAL_CARIES_UP	208	253	9	3.92E-05	4.81E-02	1
wgcna	lightgreen	0.95	c2_canonical	cgp	SHEDDEN_LUNG_CANCER_GOOD_SURVIVAL_A12	208	317	10	4.05E-05	4.81E-02	1
wgcna	lightgreen	0.95	c2_canonical	cgp	MCLACHLAN_DENTAL_CARIES_DN	208	245	8	1.90E-04	1.80E-01	1
wgcna	lightgreen	0.95	c3_motif	mir	AGCACTT,MIR-93,MIR-302A,MIR-302B,MIR-302C,MIR-302D,MIR-372,MIR-373,MIR-520E,MIR-520A,MIR-526B,MIR-520B,MIR-520C,MIR-520D	208	343	0	1.00E+00	1.00E+00	0
wgcna	lightgreen	0.95	c3_motif	mir	CTACCTC,LET-7A,LET-7B,LET-7C,LET-7D,LET-7E,LET-7F,MIR-98,LET-7G,LET-7I	208	391	0	1.00E+00	1.00E+00	0
wgcna	lightgreen	0.95	c3_motif	mir	GCACTTT,MIR-17-5P,MIR-20A,MIR-106A,MIR-106B,MIR-20B,MIR-519D	208	595	0	1.00E+00	1.00E+00	0
wgcna	lightgreen	0.95	c3_motif	mir	TGCTGCT,MIR-15A,MIR-16,MIR-15B,MIR-195,MIR-424,MIR-497	208	601	0	1.00E+00	1.00E+00	0
wgcna	lightgreen	0.95	c3_motif	mir	TGTTTAC,MIR-30A-5P,MIR-30C,MIR-30D,MIR-30B,MIR-30E-5P	208	579	0	1.00E+00	1.00E+00	0
wgcna	purple	0.73	c7_immunologic	c7_immunologic	GSE29618_BCELL_VS_MONOCYTE_DN	87	200	7	1.14E-06	2.72E-04	4
wgcna	salmon	0.85	c4_computational	cn	MODULE_114	107	338	9	1.84E-06	3.15E-04	4
wgcna	lightgreen	0.95	c4_computational	cn	MODULE_345	208	128	7	1.92E-05	4.12E-03	2
wgcna	lightgreen	0.95	c4_computational	cn	MODULE_188	208	141	7	3.58E-05	6.14E-03	2
wgcna	lightgreen	0.95	c5_ontology	bp	TRNA_PROCESSING	208	10	0	1.00E+00	1.00E+00	0
wgcna	lightgreen	0.95	c5_ontology	bp	REGULATION_OF_BIOLOGICAL_QUALITY	208	419	0	1.00E+00	1.00E+00	0
wgcna	lightgreen	0.95	c5_ontology	bp	DNA_METABOLIC_PROCESS	208	257	0	1.00E+00	1.00E+00	0
wgcna	lightgreen	0.95	c5_ontology	bp	AMINO_SUGAR_METABOLIC_PROCESS	208	19	0	1.00E+00	1.00E+00	0
wgcna	lightgreen	0.95	c5_ontology	bp	BIOPOLYMER_CATABOLIC_PROCESS	208	117	0	1.00E+00	1.00E+00	0
wgcna	lightgreen	0.95	c6_oncogenic	c6_oncogenic	GLI1_UP.V1_DN	208	29	0	1.00E+00	1.00E+00	0
wgcna	lightgreen	0.95	c6_oncogenic	c6_oncogenic	GLI1_UP.V1_UP	208	27	0	1.00E+00	1.00E+00	0
wgcna	lightgreen	0.95	c6_oncogenic	c6_oncogenic	E2F1_UP.V1_DN	208	193	0	1.00E+00	1.00E+00	0
wgcna	lightgreen	0.95	c6_oncogenic	c6_oncogenic	E2F1_UP.V1_UP	208	189	0	1.00E+00	1.00E+00	0
wgcna	lightgreen	0.95	c6_oncogenic	c6_oncogenic	EGFR_UP.V1_DN	208	196	0	1.00E+00	1.00E+00	0
wgcna	salmon	0.85	c2_canonical	cp_reactome	REACTOME_SRP_DEPENDENT_COTRANSLATIONAL_PROTEIN_TARGETING_TO_MEMBRANE	107	179	9	8.41E-09	5.70E-06	5
wgcna	salmon	0.85	c5_ontology	mf	STRUCTURAL_CONSTITUENT_OF_RIBOSOME	107	80	6	2.68E-07	3.90E-04	3
wgcna	salmon	0.85	c2_canonical	cp_reactome	REACTOME_3_UTR_MEDIATED_TRANSLATIONAL_REGULATION	107	176	9	7.25E-09	5.70E-06	5
wgcna	lightgreen	0.95	h_hallmark	h_hallmark	HALLMARK_TNFA_SIGNALING_VIA_NFKB	208	200	0	1.00E+00	1.00E+00	0
wgcna	lightgreen	0.95	h_hallmark	h_hallmark	HALLMARK_HYPOXIA	208	200	0	1.00E+00	1.00E+00	0
wgcna	lightgreen	0.95	h_hallmark	h_hallmark	HALLMARK_CHOLESTEROL_HOMEOSTASIS	208	74	0	1.00E+00	1.00E+00	0
wgcna	lightgreen	0.95	h_hallmark	h_hallmark	HALLMARK_MITOTIC_SPINDLE	208	200	0	1.00E+00	1.00E+00	0
wgcna	lightgreen	0.95	h_hallmark	h_hallmark	HALLMARK_WNT_BETA_CATENIN_SIGNALING	208	42	0	1.00E+00	1.00E+00	0
wgcna	lightyellow	0.41	btm	btm	Monocyte surface signature (S4)	50	94	3	4.13E-04	1.43E-01	1
wgcna	lightyellow	0.41	btm	btm	targets of FOSL1/2 (M0)	50	12	0	1.00E+00	1.00E+00	0
wgcna	lightyellow	0.41	btm	btm	integrin cell surface interactions (I) (M1.0)	50	29	0	1.00E+00	1.00E+00	0
wgcna	lightyellow	0.41	btm	btm	integrin cell surface interactions (II) (M1.1)	50	12	0	1.00E+00	1.00E+00	0
wgcna	lightyellow	0.41	btm	btm	extracellular matrix (I) (M2.0)	50	30	0	1.00E+00	1.00E+00	0
wgcna	lightyellow	0.41	c1_positional	c1_positional	chr5q23	50	84	0	1.00E+00	1.00E+00	0
wgcna	lightyellow	0.41	c1_positional	c1_positional	chr16q24	50	123	0	1.00E+00	1.00E+00	0
wgcna	lightyellow	0.41	c1_positional	c1_positional	chr8q24	50	214	0	1.00E+00	1.00E+00	0
wgcna	lightyellow	0.41	c1_positional	c1_positional	chr13q11	50	22	0	1.00E+00	1.00E+00	0
wgcna	lightyellow	0.41	c1_positional	c1_positional	chr7p21	50	57	0	1.00E+00	1.00E+00	0
wgcna	lightyellow	0.41	c2_canonical	cgp	NAKAMURA_CANCER_MICROENVIRONMENT_UP	50	26	0	1.00E+00	1.00E+00	0
wgcna	lightyellow	0.41	c2_canonical	cgp	NAKAMURA_CANCER_MICROENVIRONMENT_DN	50	46	0	1.00E+00	1.00E+00	0
wgcna	lightyellow	0.41	c2_canonical	cgp	WEST_ADRENOCORTICAL_TUMOR_MARKERS_UP	50	21	0	1.00E+00	1.00E+00	0
wgcna	lightyellow	0.41	c2_canonical	cgp	WEST_ADRENOCORTICAL_TUMOR_MARKERS_DN	50	20	0	1.00E+00	1.00E+00	0
wgcna	lightyellow	0.41	c2_canonical	cgp	WINTER_HYPOXIA_UP	50	92	0	1.00E+00	1.00E+00	0
wgcna	lightyellow	0.41	c3_motif	mir	AGCACTT,MIR-93,MIR-302A,MIR-302B,MIR-302C,MIR-302D,MIR-372,MIR-373,MIR-520E,MIR-520A,MIR-526B,MIR-520B,MIR-520C,MIR-520D	50	343	0	1.00E+00	1.00E+00	0
wgcna	lightyellow	0.41	c3_motif	mir	CTACCTC,LET-7A,LET-7B,LET-7C,LET-7D,LET-7E,LET-7F,MIR-98,LET-7G,LET-7I	50	391	0	1.00E+00	1.00E+00	0
wgcna	lightyellow	0.41	c3_motif	mir	GCACTTT,MIR-17-5P,MIR-20A,MIR-106A,MIR-106B,MIR-20B,MIR-519D	50	595	0	1.00E+00	1.00E+00	0
wgcna	lightyellow	0.41	c3_motif	mir	TGCTGCT,MIR-15A,MIR-16,MIR-15B,MIR-195,MIR-424,MIR-497	50	601	0	1.00E+00	1.00E+00	0
wgcna	lightyellow	0.41	c3_motif	mir	TGTTTAC,MIR-30A-5P,MIR-30C,MIR-30D,MIR-30B,MIR-30E-5P	50	579	0	1.00E+00	1.00E+00	0
wgcna	lightyellow	0.41	c4_computational	cgn	MORF_CCNI	50	88	3	3.40E-04	1.98E-01	1
wgcna	lightyellow	0.41	c4_computational	cgn	GCM_ACTG1	50	124	3	9.25E-04	1.98E-01	1
wgcna	lightyellow	0.41	c4_computational	cgn	GCM_APEX1	50	114	3	7.25E-04	1.98E-01	1
wgcna	lightyellow	0.41	c4_computational	cgn	GCM_CSNK2B	50	99	3	4.81E-04	1.98E-01	1
wgcna	lightyellow	0.41	c4_computational	cgn	MORF_EIF4A2	50	137	3	1.23E-03	2.12E-01	1
wgcna	lightyellow	0.41	c5_ontology	bp	TRNA_PROCESSING	50	10	0	1.00E+00	1.00E+00	0
wgcna	lightyellow	0.41	c5_ontology	bp	REGULATION_OF_BIOLOGICAL_QUALITY	50	419	0	1.00E+00	1.00E+00	0
wgcna	lightyellow	0.41	c5_ontology	bp	DNA_METABOLIC_PROCESS	50	257	0	1.00E+00	1.00E+00	0
wgcna	lightyellow	0.41	c5_ontology	bp	AMINO_SUGAR_METABOLIC_PROCESS	50	19	0	1.00E+00	1.00E+00	0
wgcna	lightyellow	0.41	c5_ontology	bp	BIOPOLYMER_CATABOLIC_PROCESS	50	117	0	1.00E+00	1.00E+00	0
wgcna	lightyellow	0.41	c6_oncogenic	c6_oncogenic	GLI1_UP.V1_DN	50	29	0	1.00E+00	1.00E+00	0
wgcna	lightyellow	0.41	c6_oncogenic	c6_oncogenic	GLI1_UP.V1_UP	50	27	0	1.00E+00	1.00E+00	0
wgcna	lightyellow	0.41	c6_oncogenic	c6_oncogenic	E2F1_UP.V1_DN	50	193	1	2.57E-01	1.00E+00	0
wgcna	lightyellow	0.41	c6_oncogenic	c6_oncogenic	E2F1_UP.V1_UP	50	189	0	1.00E+00	1.00E+00	0
wgcna	lightyellow	0.41	c6_oncogenic	c6_oncogenic	EGFR_UP.V1_DN	50	196	0	1.00E+00	1.00E+00	0
wgcna	lightyellow	0.41	c7_immunologic	c7_immunologic	KAECH_NAIVE_VS_DAY8_EFF_CD8_TCELL_UP	50	200	0	1.00E+00	1.00E+00	0
wgcna	lightyellow	0.41	c7_immunologic	c7_immunologic	KAECH_NAIVE_VS_DAY8_EFF_CD8_TCELL_DN	50	200	0	1.00E+00	1.00E+00	0
wgcna	lightyellow	0.41	c7_immunologic	c7_immunologic	KAECH_NAIVE_VS_DAY15_EFF_CD8_TCELL_UP	50	200	0	1.00E+00	1.00E+00	0
wgcna	lightyellow	0.41	c7_immunologic	c7_immunologic	KAECH_NAIVE_VS_DAY15_EFF_CD8_TCELL_DN	50	200	0	1.00E+00	1.00E+00	0
wgcna	lightyellow	0.41	c7_immunologic	c7_immunologic	KAECH_NAIVE_VS_MEMORY_CD8_TCELL_UP	50	200	0	1.00E+00	1.00E+00	0
wgcna	lightyellow	0.41	h_hallmark	h_hallmark	HALLMARK_TNFA_SIGNALING_VIA_NFKB	50	200	0	1.00E+00	1.00E+00	0
wgcna	lightyellow	0.41	h_hallmark	h_hallmark	HALLMARK_HYPOXIA	50	200	0	1.00E+00	1.00E+00	0
wgcna	lightyellow	0.41	h_hallmark	h_hallmark	HALLMARK_CHOLESTEROL_HOMEOSTASIS	50	74	0	1.00E+00	1.00E+00	0
wgcna	lightyellow	0.41	h_hallmark	h_hallmark	HALLMARK_MITOTIC_SPINDLE	50	200	0	1.00E+00	1.00E+00	0
wgcna	lightyellow	0.41	h_hallmark	h_hallmark	HALLMARK_WNT_BETA_CATENIN_SIGNALING	50	42	0	1.00E+00	1.00E+00	0
wgcna	lightyellow	0.41	tissues	bcells	B cells CD19+	50	200	0	1.00E+00	1.00E+00	0
wgcna	lightyellow	0.41	tissues	bcells	B cells cord blood CD34+	50	200	1	2.65E-01	1.00E+00	0
wgcna	lightyellow	0.41	tissues	bcells	B cells immature	50	200	0	1.00E+00	1.00E+00	0
wgcna	lightyellow	0.41	tissues	bcells	B cells PreI	50	200	1	2.65E-01	1.00E+00	0
wgcna	lightyellow	0.41	tissues	bcells	B cells PreII	50	200	0	1.00E+00	1.00E+00	0
wgcna	magenta	0.67	c1_positional	c1_positional	chr3p13	248	19	4	1.16E-05	3.78E-03	2
wgcna	magenta	0.67	c1_positional	c1_positional	chr2q13	248	51	4	6.18E-04	1.01E-01	1
wgcna	magenta	0.67	c1_positional	c1_positional	chr5q23	248	84	0	1.00E+00	1.00E+00	0
wgcna	magenta	0.67	c1_positional	c1_positional	chr16q24	248	123	0	1.00E+00	1.00E+00	0
wgcna	magenta	0.67	c1_positional	c1_positional	chr8q24	248	214	0	1.00E+00	1.00E+00	0
wgcna	salmon	0.85	c2_canonical	cgp	MARTENS_TRETINOIN_RESPONSE_DN	107	841	21	4.26E-13	2.02E-09	9
wgcna	magenta	0.67	c2_canonical	cgp	SMID_BREAST_CANCER_NORMAL_LIKE_UP	248	476	14	1.96E-05	2.33E-02	2
wgcna	magenta	0.67	c2_canonical	cgp	LEE_EARLY_T_LYMPHOCYTE_DN	248	57	5	7.44E-05	7.06E-02	1
wgcna	magenta	0.67	c3_motif	mir	AGCACTT,MIR-93,MIR-302A,MIR-302B,MIR-302C,MIR-302D,MIR-372,MIR-373,MIR-520E,MIR-520A,MIR-526B,MIR-520B,MIR-520C,MIR-520D	248	343	1	9.28E-01	1.00E+00	0
wgcna	magenta	0.67	c3_motif	mir	CTACCTC,LET-7A,LET-7B,LET-7C,LET-7D,LET-7E,LET-7F,MIR-98,LET-7G,LET-7I	248	391	4	3.47E-01	1.00E+00	0
wgcna	magenta	0.67	c3_motif	mir	GCACTTT,MIR-17-5P,MIR-20A,MIR-106A,MIR-106B,MIR-20B,MIR-519D	248	595	1	9.90E-01	1.00E+00	0
wgcna	magenta	0.67	c3_motif	mir	TGCTGCT,MIR-15A,MIR-16,MIR-15B,MIR-195,MIR-424,MIR-497	248	601	1	9.90E-01	1.00E+00	0
wgcna	magenta	0.67	c3_motif	mir	TGTTTAC,MIR-30A-5P,MIR-30C,MIR-30D,MIR-30B,MIR-30E-5P	248	579	0	1.00E+00	1.00E+00	0
wgcna	salmon	0.85	c2_canonical	cgp	BILANGES_SERUM_AND_RAPAMYCIN_SENSITIVE_GENES	107	68	7	2.77E-09	4.39E-06	5
wgcna	magenta	0.67	c4_computational	cgn	GNF2_ATM	248	30	4	7.68E-05	3.30E-02	1
wgcna	magenta	0.67	c4_computational	cgn	GNF2_CD7	248	40	4	2.41E-04	5.18E-02	1
wgcna	magenta	0.67	c4_computational	cn	MODULE_64	248	518	13	1.89E-04	5.18E-02	1
wgcna	magenta	0.67	c4_computational	cn	MODULE_27	248	356	10	4.36E-04	7.48E-02	1
wgcna	magenta	0.67	c5_ontology	bp	TRNA_PROCESSING	248	10	0	1.00E+00	1.00E+00	0
wgcna	magenta	0.67	c5_ontology	bp	REGULATION_OF_BIOLOGICAL_QUALITY	248	419	5	2.16E-01	1.00E+00	0
wgcna	magenta	0.67	c5_ontology	bp	DNA_METABOLIC_PROCESS	248	257	2	5.84E-01	1.00E+00	0
wgcna	magenta	0.67	c5_ontology	bp	AMINO_SUGAR_METABOLIC_PROCESS	248	19	0	1.00E+00	1.00E+00	0
wgcna	magenta	0.67	c5_ontology	bp	BIOPOLYMER_CATABOLIC_PROCESS	248	117	1	5.92E-01	1.00E+00	0
wgcna	magenta	0.67	c6_oncogenic	c6_oncogenic	GLI1_UP.V1_DN	248	29	0	1.00E+00	1.00E+00	0
wgcna	magenta	0.67	c6_oncogenic	c6_oncogenic	GLI1_UP.V1_UP	248	27	0	1.00E+00	1.00E+00	0
wgcna	magenta	0.67	c6_oncogenic	c6_oncogenic	E2F1_UP.V1_DN	248	193	1	7.72E-01	1.00E+00	0
wgcna	magenta	0.67	c6_oncogenic	c6_oncogenic	E2F1_UP.V1_UP	248	189	0	1.00E+00	1.00E+00	0
wgcna	magenta	0.67	c6_oncogenic	c6_oncogenic	EGFR_UP.V1_DN	248	196	1	7.77E-01	1.00E+00	0
wgcna	lightgreen	0.95	c7_immunologic	c7_immunologic	GSE10325_LUPUS_CD4_TCELL_VS_LUPUS_BCELL_DN	208	200	16	2.56E-13	2.45E-10	10
wgcna	tan	0.66	c2_canonical	cp_reactome	REACTOME_CYTOSOLIC_TRNA_AMINOACYLATION	44	24	3	4.56E-06	5.41E-03	2
wgcna	green	0.7	c7_immunologic	c7_immunologic	GSE22886_NEUTROPHIL_VS_MONOCYTE_DN	213	200	10	8.80E-07	5.60E-04	3
wgcna	magenta	0.67	h_hallmark	h_hallmark	HALLMARK_ALLOGRAFT_REJECTION	248	200	5	1.88E-02	9.41E-01	0
wgcna	magenta	0.67	h_hallmark	h_hallmark	HALLMARK_TNFA_SIGNALING_VIA_NFKB	248	200	2	4.51E-01	1.00E+00	0
wgcna	magenta	0.67	h_hallmark	h_hallmark	HALLMARK_HYPOXIA	248	200	1	7.84E-01	1.00E+00	0
wgcna	magenta	0.67	h_hallmark	h_hallmark	HALLMARK_CHOLESTEROL_HOMEOSTASIS	248	74	0	1.00E+00	1.00E+00	0
wgcna	magenta	0.67	h_hallmark	h_hallmark	HALLMARK_MITOTIC_SPINDLE	248	200	0	1.00E+00	1.00E+00	0
wgcna	green	0.7	c7_immunologic	c7_immunologic	GSE9006_HEALTHY_VS_TYPE_2_DIABETES_PBMC_AT_DX_UP	213	200	10	8.80E-07	5.60E-04	3
wgcna	grey60	0.78	c1_positional	c1_positional	chr1q21	129	358	10	1.75E-06	5.70E-04	3
wgcna	midnightblue	0.83	btm	btm	targets of FOSL1/2 (M0)	106	12	0	1.00E+00	1.00E+00	0
wgcna	midnightblue	0.83	btm	btm	integrin cell surface interactions (I) (M1.0)	106	29	0	1.00E+00	1.00E+00	0
wgcna	midnightblue	0.83	btm	btm	integrin cell surface interactions (II) (M1.1)	106	12	0	1.00E+00	1.00E+00	0
wgcna	midnightblue	0.83	btm	btm	extracellular matrix (I) (M2.0)	106	30	0	1.00E+00	1.00E+00	0
wgcna	midnightblue	0.83	btm	btm	extracellular matrix (II) (M2.1)	106	45	0	1.00E+00	1.00E+00	0
wgcna	midnightblue	0.83	c1_positional	c1_positional	chr5q23	106	84	0	1.00E+00	1.00E+00	0
wgcna	midnightblue	0.83	c1_positional	c1_positional	chr16q24	106	123	0	1.00E+00	1.00E+00	0
wgcna	midnightblue	0.83	c1_positional	c1_positional	chr8q24	106	214	0	1.00E+00	1.00E+00	0
wgcna	midnightblue	0.83	c1_positional	c1_positional	chr13q11	106	22	0	1.00E+00	1.00E+00	0
wgcna	midnightblue	0.83	c1_positional	c1_positional	chr7p21	106	57	0	1.00E+00	1.00E+00	0
wgcna	midnightblue	0.83	c2_canonical	cgp	CASORELLI_APL_SECONDARY_VS_DE_NOVO_DN	106	9	2	3.72E-04	4.29E-01	0
wgcna	midnightblue	0.83	c2_canonical	cgp	TIEN_INTESTINE_PROBIOTICS_24HR_DN	106	214	5	6.90E-04	4.29E-01	0
wgcna	midnightblue	0.83	c2_canonical	cgp	LEE_LIVER_CANCER_MYC_UP	106	54	3	7.36E-04	4.29E-01	0
wgcna	midnightblue	0.83	c2_canonical	cgp	CHNG_MULTIPLE_MYELOMA_HYPERPLOID_UP	106	52	3	6.59E-04	4.29E-01	0
wgcna	midnightblue	0.83	c2_canonical	cgp	DAZARD_UV_RESPONSE_CLUSTER_G5	106	12	2	6.77E-04	4.29E-01	0
wgcna	midnightblue	0.83	c3_motif	mir	AGCACTT,MIR-93,MIR-302A,MIR-302B,MIR-302C,MIR-302D,MIR-372,MIR-373,MIR-520E,MIR-520A,MIR-526B,MIR-520B,MIR-520C,MIR-520D	106	343	0	1.00E+00	1.00E+00	0
wgcna	midnightblue	0.83	c3_motif	mir	CTACCTC,LET-7A,LET-7B,LET-7C,LET-7D,LET-7E,LET-7F,MIR-98,LET-7G,LET-7I	106	391	0	1.00E+00	1.00E+00	0
wgcna	midnightblue	0.83	c3_motif	mir	GCACTTT,MIR-17-5P,MIR-20A,MIR-106A,MIR-106B,MIR-20B,MIR-519D	106	595	0	1.00E+00	1.00E+00	0
wgcna	midnightblue	0.83	c3_motif	mir	TGCTGCT,MIR-15A,MIR-16,MIR-15B,MIR-195,MIR-424,MIR-497	106	601	0	1.00E+00	1.00E+00	0
wgcna	midnightblue	0.83	c3_motif	mir	TGTTTAC,MIR-30A-5P,MIR-30C,MIR-30D,MIR-30B,MIR-30E-5P	106	579	1	8.51E-01	1.00E+00	0
wgcna	midnightblue	0.83	c4_computational	cgn	MORF_NPM1	106	162	6	1.56E-05	6.68E-03	2
wgcna	midnightblue	0.83	c4_computational	cgn	GNF2_EIF3S6	106	121	5	4.88E-05	1.40E-02	2
wgcna	midnightblue	0.83	c4_computational	cgn	MORF_ACTG1	106	138	5	9.11E-05	1.95E-02	2
wgcna	midnightblue	0.83	c4_computational	cgn	MORF_NME2	106	154	5	1.52E-04	2.62E-02	2
wgcna	midnightblue	0.83	c5_ontology	mf	STRUCTURAL_CONSTITUENT_OF_RIBOSOME	106	80	4	1.38E-04	2.01E-01	1
wgcna	midnightblue	0.83	c5_ontology	bp	TRNA_PROCESSING	106	10	0	1.00E+00	1.00E+00	0
wgcna	midnightblue	0.83	c5_ontology	bp	REGULATION_OF_BIOLOGICAL_QUALITY	106	419	0	1.00E+00	1.00E+00	0
wgcna	midnightblue	0.83	c5_ontology	bp	DNA_METABOLIC_PROCESS	106	257	0	1.00E+00	1.00E+00	0
wgcna	midnightblue	0.83	c5_ontology	bp	AMINO_SUGAR_METABOLIC_PROCESS	106	19	1	6.00E-02	1.00E+00	0
wgcna	midnightblue	0.83	c6_oncogenic	c6_oncogenic	GLI1_UP.V1_DN	106	29	0	1.00E+00	1.00E+00	0
wgcna	midnightblue	0.83	c6_oncogenic	c6_oncogenic	GLI1_UP.V1_UP	106	27	0	1.00E+00	1.00E+00	0
wgcna	midnightblue	0.83	c6_oncogenic	c6_oncogenic	E2F1_UP.V1_DN	106	193	0	1.00E+00	1.00E+00	0
wgcna	midnightblue	0.83	c6_oncogenic	c6_oncogenic	E2F1_UP.V1_UP	106	189	0	1.00E+00	1.00E+00	0
wgcna	midnightblue	0.83	c6_oncogenic	c6_oncogenic	EGFR_UP.V1_DN	106	196	0	1.00E+00	1.00E+00	0
wgcna	midnightblue	0.83	c7_immunologic	c7_immunologic	KAECH_NAIVE_VS_DAY8_EFF_CD8_TCELL_UP	106	200	2	1.38E-01	1.00E+00	0
wgcna	midnightblue	0.83	c7_immunologic	c7_immunologic	KAECH_NAIVE_VS_DAY8_EFF_CD8_TCELL_DN	106	200	0	1.00E+00	1.00E+00	0
wgcna	midnightblue	0.83	c7_immunologic	c7_immunologic	KAECH_NAIVE_VS_DAY15_EFF_CD8_TCELL_UP	106	200	2	1.38E-01	1.00E+00	0
wgcna	midnightblue	0.83	c7_immunologic	c7_immunologic	KAECH_NAIVE_VS_DAY15_EFF_CD8_TCELL_DN	106	200	0	1.00E+00	1.00E+00	0
wgcna	midnightblue	0.83	c7_immunologic	c7_immunologic	KAECH_NAIVE_VS_MEMORY_CD8_TCELL_UP	106	200	1	4.80E-01	1.00E+00	0
wgcna	midnightblue	0.83	h_hallmark	h_hallmark	HALLMARK_TNFA_SIGNALING_VIA_NFKB	106	200	0	1.00E+00	1.00E+00	0
wgcna	midnightblue	0.83	h_hallmark	h_hallmark	HALLMARK_HYPOXIA	106	200	1	4.80E-01	1.00E+00	0
wgcna	midnightblue	0.83	h_hallmark	h_hallmark	HALLMARK_CHOLESTEROL_HOMEOSTASIS	106	74	0	1.00E+00	1.00E+00	0
wgcna	midnightblue	0.83	h_hallmark	h_hallmark	HALLMARK_MITOTIC_SPINDLE	106	200	0	1.00E+00	1.00E+00	0
wgcna	midnightblue	0.83	h_hallmark	h_hallmark	HALLMARK_WNT_BETA_CATENIN_SIGNALING	106	42	0	1.00E+00	1.00E+00	0
wgcna	midnightblue	0.83	tissues	bcells	B cells CD19+	106	200	0	1.00E+00	1.00E+00	0
wgcna	midnightblue	0.83	tissues	bcells	B cells cord blood CD34+	106	200	0	1.00E+00	1.00E+00	0
wgcna	midnightblue	0.83	tissues	bcells	B cells immature	106	200	0	1.00E+00	1.00E+00	0
wgcna	midnightblue	0.83	tissues	bcells	B cells PreI	106	200	0	1.00E+00	1.00E+00	0
wgcna	midnightblue	0.83	tissues	bcells	B cells PreII	106	200	0	1.00E+00	1.00E+00	0
wgcna	pink	0.87	btm	btm	T cell differentiation via ITK and PKC (M18)	120	11	2	7.24E-04	2.50E-01	1
wgcna	pink	0.87	btm	btm	targets of FOSL1/2 (M0)	120	12	0	1.00E+00	1.00E+00	0
wgcna	pink	0.87	btm	btm	integrin cell surface interactions (I) (M1.0)	120	29	0	1.00E+00	1.00E+00	0
wgcna	pink	0.87	btm	btm	integrin cell surface interactions (II) (M1.1)	120	12	0	1.00E+00	1.00E+00	0
wgcna	pink	0.87	btm	btm	extracellular matrix (I) (M2.0)	120	30	0	1.00E+00	1.00E+00	0
wgcna	pink	0.87	c1_positional	c1_positional	chr5q23	120	84	0	1.00E+00	1.00E+00	0
wgcna	pink	0.87	c1_positional	c1_positional	chr16q24	120	123	0	1.00E+00	1.00E+00	0
wgcna	pink	0.87	c1_positional	c1_positional	chr8q24	120	214	0	1.00E+00	1.00E+00	0
wgcna	pink	0.87	c1_positional	c1_positional	chr13q11	120	22	0	1.00E+00	1.00E+00	0
wgcna	pink	0.87	c1_positional	c1_positional	chr7p21	120	57	0	1.00E+00	1.00E+00	0
wgcna	pink	0.87	c2_canonical	cgp	NGO_MALIGNANT_GLIOMA_1P_LOH	120	17	3	3.19E-05	1.51E-01	1
wgcna	pink	0.87	c2_canonical	cgp	LEE_CALORIE_RESTRICTION_NEOCORTEX_UP	120	83	4	2.57E-04	6.09E-01	0
wgcna	pink	0.87	c2_canonical	cgp	OSMAN_BLADDER_CANCER_UP	120	404	7	7.66E-04	6.88E-01	0
wgcna	pink	0.87	c2_canonical	cgp	BAELDE_DIABETIC_NEPHROPATHY_DN	120	434	7	1.16E-03	6.88E-01	0
wgcna	pink	0.87	c2_canonical	cgp	KIM_BIPOLAR_DISORDER_OLIGODENDROCYTE_DENSITY_CORR_UP	120	682	9	9.73E-04	6.88E-01	0
wgcna	pink	0.87	c3_motif	mir	AGCACTT,MIR-93,MIR-302A,MIR-302B,MIR-302C,MIR-302D,MIR-372,MIR-373,MIR-520E,MIR-520A,MIR-526B,MIR-520B,MIR-520C,MIR-520D	120	343	0	1.00E+00	1.00E+00	0
wgcna	pink	0.87	c3_motif	mir	CTACCTC,LET-7A,LET-7B,LET-7C,LET-7D,LET-7E,LET-7F,MIR-98,LET-7G,LET-7I	120	391	0	1.00E+00	1.00E+00	0
wgcna	pink	0.87	c3_motif	mir	GCACTTT,MIR-17-5P,MIR-20A,MIR-106A,MIR-106B,MIR-20B,MIR-519D	120	595	0	1.00E+00	1.00E+00	0
wgcna	pink	0.87	c3_motif	mir	TGCTGCT,MIR-15A,MIR-16,MIR-15B,MIR-195,MIR-424,MIR-497	120	601	1	8.93E-01	1.00E+00	0
wgcna	pink	0.87	c3_motif	mir	TGTTTAC,MIR-30A-5P,MIR-30C,MIR-30D,MIR-30B,MIR-30E-5P	120	579	0	1.00E+00	1.00E+00	0
wgcna	tan	0.66	c2_canonical	cgp	PUJANA_CHEK2_PCC_NETWORK	44	779	11	5.08E-09	2.41E-05	5
wgcna	tan	0.66	h_hallmark	h_hallmark	HALLMARK_MYC_TARGETS_V1	44	200	5	7.41E-06	3.70E-04	3
wgcna	lightgreen	0.95	c7_immunologic	c7_immunologic	GSE10325_BCELL_VS_MYELOID_UP	208	200	14	5.00E-11	2.39E-08	8
wgcna	pink	0.87	c5_ontology	mf	ATPASE_ACTIVITY_COUPLED	120	93	5	2.50E-05	3.63E-02	1
wgcna	pink	0.87	c5_ontology	mf	ATPASE_ACTIVITY	120	112	5	6.10E-05	4.44E-02	1
wgcna	pink	0.87	c5_ontology	cc	SPLICEOSOME	120	51	3	8.92E-04	3.24E-01	0
wgcna	pink	0.87	c5_ontology	cc	U12_DEPENDENT_SPLICEOSOME	120	11	2	7.24E-04	3.24E-01	0
wgcna	pink	0.87	c5_ontology	bp	MACROMOLECULE_LOCALIZATION	120	235	5	1.82E-03	3.31E-01	0
wgcna	pink	0.87	c6_oncogenic	c6_oncogenic	GLI1_UP.V1_DN	120	29	0	1.00E+00	1.00E+00	0
wgcna	pink	0.87	c6_oncogenic	c6_oncogenic	GLI1_UP.V1_UP	120	27	0	1.00E+00	1.00E+00	0
wgcna	pink	0.87	c6_oncogenic	c6_oncogenic	E2F1_UP.V1_DN	120	193	0	1.00E+00	1.00E+00	0
wgcna	pink	0.87	c6_oncogenic	c6_oncogenic	E2F1_UP.V1_UP	120	189	0	1.00E+00	1.00E+00	0
wgcna	pink	0.87	c6_oncogenic	c6_oncogenic	EGFR_UP.V1_DN	120	196	0	1.00E+00	1.00E+00	0
wgcna	pink	0.87	c7_immunologic	c7_immunologic	GSE13493_CD4INTCD8POS_VS_CD8POS_THYMOCYTE_DN	120	200	5	8.92E-04	5.68E-01	0
wgcna	pink	0.87	c7_immunologic	c7_immunologic	GSE22886_NEUTROPHIL_VS_MONOCYTE_DN	120	200	5	8.92E-04	5.68E-01	0
wgcna	pink	0.87	c7_immunologic	c7_immunologic	GSE9006_HEALTHY_VS_TYPE_2_DIABETES_PBMC_AT_DX_UP	120	200	5	8.92E-04	5.68E-01	0
wgcna	pink	0.87	c7_immunologic	c7_immunologic	GSE12845_IGD_POS_BLOOD_VS_DARKZONE_GC_TONSIL_BCELL_DN	120	200	4	6.50E-03	8.28E-01	0
wgcna	pink	0.87	c7_immunologic	c7_immunologic	GSE17721_CTRL_VS_POLYIC_12H_BMDM_UP	120	200	4	6.50E-03	8.28E-01	0
wgcna	pink	0.87	h_hallmark	h_hallmark	HALLMARK_MYC_TARGETS_V1	120	200	4	6.50E-03	3.25E-01	0
wgcna	pink	0.87	h_hallmark	h_hallmark	HALLMARK_HYPOXIA	120	200	3	3.79E-02	6.32E-01	0
wgcna	pink	0.87	h_hallmark	h_hallmark	HALLMARK_COMPLEMENT	120	200	3	3.79E-02	6.32E-01	0
wgcna	pink	0.87	h_hallmark	h_hallmark	HALLMARK_TNFA_SIGNALING_VIA_NFKB	120	200	0	1.00E+00	1.00E+00	0
wgcna	pink	0.87	h_hallmark	h_hallmark	HALLMARK_CHOLESTEROL_HOMEOSTASIS	120	74	0	1.00E+00	1.00E+00	0
wgcna	pink	0.87	tissues	bcells	B cells CD19+	120	200	0	1.00E+00	1.00E+00	0
wgcna	pink	0.87	tissues	bcells	B cells cord blood CD34+	120	200	0	1.00E+00	1.00E+00	0
wgcna	pink	0.87	tissues	bcells	B cells immature	120	200	0	1.00E+00	1.00E+00	0
wgcna	pink	0.87	tissues	bcells	B cells PreI	120	200	0	1.00E+00	1.00E+00	0
wgcna	pink	0.87	tissues	bcells	B cells PreII	120	200	0	1.00E+00	1.00E+00	0
wgcna	grey	NA	c4_computational	cn	MODULE_342	132	217	8	3.09E-06	6.62E-04	3
wgcna	turquoise	0.78	tissues	blood	Blood	627	200	14	3.68E-05	6.72E-04	3
wgcna	tan	0.66	c2_canonical	cgp	PUJANA_BRCA1_PCC_NETWORK	44	1652	13	1.65E-07	3.93E-04	3
wgcna	purple	0.73	btm	btm	leukocyte activation and migration (M45)	87	11	2	3.82E-04	2.64E-02	2
wgcna	purple	0.73	c1_positional	c1_positional	chr6p21	87	544	8	1.05E-04	3.44E-02	1
wgcna	purple	0.73	c1_positional	c1_positional	chr5q23	87	84	0	1.00E+00	1.00E+00	0
wgcna	purple	0.73	c1_positional	c1_positional	chr16q24	87	123	0	1.00E+00	1.00E+00	0
wgcna	purple	0.73	c1_positional	c1_positional	chr8q24	87	214	0	1.00E+00	1.00E+00	0
wgcna	purple	0.73	c1_positional	c1_positional	chr13q11	87	22	0	1.00E+00	1.00E+00	0
wgcna	purple	0.73	c3_motif	tft	V$NRF2_01	87	270	5	8.00E-04	6.68E-01	0
wgcna	purple	0.73	c3_motif	mir	AGCACTT,MIR-93,MIR-302A,MIR-302B,MIR-302C,MIR-302D,MIR-372,MIR-373,MIR-520E,MIR-520A,MIR-526B,MIR-520B,MIR-520C,MIR-520D	87	343	1	6.02E-01	1.00E+00	0
wgcna	purple	0.73	c3_motif	mir	CTACCTC,LET-7A,LET-7B,LET-7C,LET-7D,LET-7E,LET-7F,MIR-98,LET-7G,LET-7I	87	391	1	6.51E-01	1.00E+00	0
wgcna	purple	0.73	c3_motif	mir	GCACTTT,MIR-17-5P,MIR-20A,MIR-106A,MIR-106B,MIR-20B,MIR-519D	87	595	2	4.73E-01	1.00E+00	0
wgcna	purple	0.73	c3_motif	mir	TGCTGCT,MIR-15A,MIR-16,MIR-15B,MIR-195,MIR-424,MIR-497	87	601	0	1.00E+00	1.00E+00	0
wgcna	purple	0.73	c5_ontology	mf	STEROL_BINDING	87	11	2	3.82E-04	1.85E-01	1
wgcna	purple	0.73	c5_ontology	mf	PROTEASE_INHIBITOR_ACTIVITY	87	41	3	1.82E-04	1.85E-01	1
wgcna	purple	0.73	c5_ontology	mf	PATTERN_RECOGNITION_RECEPTOR_ACTIVITY	87	10	2	3.13E-04	1.85E-01	1
wgcna	purple	0.73	c5_ontology	bp	ESTABLISHMENT_OF_LOCALIZATION	87	870	9	5.29E-04	1.92E-01	1
wgcna	purple	0.73	c5_ontology	bp	PROGRAMMED_CELL_DEATH	87	432	6	1.07E-03	2.23E-01	1
wgcna	purple	0.73	c6_oncogenic	c6_oncogenic	RPS14_DN.V1_UP	87	192	5	1.68E-04	3.18E-02	1
wgcna	purple	0.73	c6_oncogenic	c6_oncogenic	PTEN_DN.V1_DN	87	187	4	1.61E-03	1.16E-01	1
wgcna	purple	0.73	c6_oncogenic	c6_oncogenic	HOXA9_DN.V1_UP	87	194	4	1.84E-03	1.16E-01	1
wgcna	purple	0.73	c6_oncogenic	c6_oncogenic	CAMP_UP.V1_UP	87	200	3	1.66E-02	7.82E-01	0
wgcna	purple	0.73	c6_oncogenic	c6_oncogenic	CAHOY_ASTROGLIAL	87	100	2	2.95E-02	9.28E-01	0
wgcna	purple	0.73	h_hallmark	h_hallmark	HALLMARK_ALLOGRAFT_REJECTION	87	200	5	2.04E-04	1.02E-02	2
wgcna	purple	0.73	h_hallmark	h_hallmark	HALLMARK_COMPLEMENT	87	200	4	2.06E-03	5.15E-02	1
wgcna	purple	0.73	h_hallmark	h_hallmark	HALLMARK_ANGIOGENESIS	87	36	2	4.19E-03	6.98E-02	1
wgcna	purple	0.73	h_hallmark	h_hallmark	HALLMARK_APOPTOSIS	87	161	3	9.27E-03	1.16E-01	1
wgcna	purple	0.73	h_hallmark	h_hallmark	HALLMARK_MYC_TARGETS_V1	87	200	3	1.66E-02	1.66E-01	1
wgcna	grey	NA	c4_computational	cgn	MORF_CTBP1	132	168	7	5.86E-06	9.54E-04	3
wgcna	lightcyan	0.81	c1_positional	c1_positional	chr7p14	81	89	5	2.95E-06	9.62E-04	3
wgcna	red	0.87	btm	btm	chaperonin mediated protein folding (I) (M204.0)	57	14	2	2.70E-04	9.34E-02	1
wgcna	red	0.87	btm	btm	targets of FOSL1/2 (M0)	57	12	0	1.00E+00	1.00E+00	0
wgcna	red	0.87	btm	btm	integrin cell surface interactions (I) (M1.0)	57	29	0	1.00E+00	1.00E+00	0
wgcna	red	0.87	btm	btm	integrin cell surface interactions (II) (M1.1)	57	12	0	1.00E+00	1.00E+00	0
wgcna	red	0.87	btm	btm	extracellular matrix (I) (M2.0)	57	30	0	1.00E+00	1.00E+00	0
wgcna	red	0.87	c1_positional	c1_positional	chr5q23	57	84	0	1.00E+00	1.00E+00	0
wgcna	red	0.87	c1_positional	c1_positional	chr16q24	57	123	0	1.00E+00	1.00E+00	0
wgcna	red	0.87	c1_positional	c1_positional	chr8q24	57	214	0	1.00E+00	1.00E+00	0
wgcna	red	0.87	c1_positional	c1_positional	chr13q11	57	22	0	1.00E+00	1.00E+00	0
wgcna	red	0.87	c1_positional	c1_positional	chr7p21	57	57	0	1.00E+00	1.00E+00	0
wgcna	pink	0.87	c4_computational	cgn	MORF_RPA1	120	61	5	3.14E-06	9.75E-04	3
wgcna	tan	0.66	c2_canonical	cgp	KIM_BIPOLAR_DISORDER_OLIGODENDROCYTE_DENSITY_CORR_UP	44	682	8	3.22E-06	5.09E-03	2
wgcna	tan	0.66	c2_canonical	cgp	KIM_ALL_DISORDERS_OLIGODENDROCYTE_NUMBER_CORR_UP	44	756	8	6.85E-06	6.47E-03	2
wgcna	red	0.87	c2_canonical	cgp	RODRIGUES_THYROID_CARCINOMA_POORLY_DIFFERENTIATED_UP	57	633	8	1.39E-05	1.64E-02	2
wgcna	red	0.87	c2_canonical	cgp	JIANG_HYPOXIA_NORMAL	57	311	6	1.74E-05	1.65E-02	2
wgcna	red	0.87	c3_motif	tft	V$USF_Q6	57	259	5	9.12E-05	7.62E-02	1
wgcna	red	0.87	c3_motif	mir	GTGCAAT,MIR-25,MIR-32,MIR-92,MIR-363,MIR-367	57	311	4	2.16E-03	3.14E-01	1
wgcna	red	0.87	c3_motif	tft	V$ARNT_01	57	261	4	1.14E-03	3.14E-01	1
wgcna	red	0.87	c3_motif	tft	CTGCAGY_UNKNOWN	57	765	6	2.15E-03	3.14E-01	1
wgcna	red	0.87	c3_motif	tft	RTTTNNNYTGGM_UNKNOWN	57	153	3	2.47E-03	3.14E-01	1
wgcna	pink	0.87	c4_computational	cgn	MORF_SMC1L1	120	62	5	3.41E-06	9.75E-04	3
wgcna	red	0.87	c5_ontology	bp	PROTEIN_FOLDING	57	58	3	1.46E-04	5.32E-02	1
wgcna	red	0.87	c5_ontology	bp	CELLULAR_PROTEIN_METABOLIC_PROCESS	57	1117	9	1.30E-04	5.32E-02	1
wgcna	red	0.87	c5_ontology	bp	CELL_CYCLE_ARREST_GO_0007050	57	57	3	1.39E-04	5.32E-02	1
wgcna	red	0.87	c5_ontology	bp	CELLULAR_MACROMOLECULE_METABOLIC_PROCESS	57	1131	9	1.42E-04	5.32E-02	1
wgcna	red	0.87	c5_ontology	bp	PROTEIN_METABOLIC_PROCESS	57	1231	9	2.67E-04	6.48E-02	1
wgcna	red	0.87	c6_oncogenic	c6_oncogenic	GLI1_UP.V1_DN	57	29	0	1.00E+00	1.00E+00	0
wgcna	red	0.87	c6_oncogenic	c6_oncogenic	GLI1_UP.V1_UP	57	27	0	1.00E+00	1.00E+00	0
wgcna	red	0.87	c6_oncogenic	c6_oncogenic	E2F1_UP.V1_DN	57	193	0	1.00E+00	1.00E+00	0
wgcna	red	0.87	c6_oncogenic	c6_oncogenic	E2F1_UP.V1_UP	57	189	1	2.82E-01	1.00E+00	0
wgcna	red	0.87	c6_oncogenic	c6_oncogenic	EGFR_UP.V1_DN	57	196	0	1.00E+00	1.00E+00	0
wgcna	red	0.87	c7_immunologic	c7_immunologic	GSE1460_CD4_THYMOCYTE_VS_THYMIC_STROMAL_CELL_UP	57	200	5	2.68E-05	5.11E-02	1
wgcna	red	0.87	c7_immunologic	c7_immunologic	GSE10325_LUPUS_CD4_TCELL_VS_LUPUS_MYELOID_UP	57	200	4	4.22E-04	6.20E-02	1
wgcna	red	0.87	c7_immunologic	c7_immunologic	GSE17721_CTRL_VS_POLYIC_12H_BMDM_UP	57	200	4	4.22E-04	6.20E-02	1
wgcna	red	0.87	c7_immunologic	c7_immunologic	GSE17721_POLYIC_VS_PAM3CSK4_8H_BMDM_DN	57	200	4	4.22E-04	6.20E-02	1
wgcna	red	0.87	c7_immunologic	c7_immunologic	GSE17721_PAM3CSK4_VS_GADIQUIMOD_6H_BMDM_UP	57	200	4	4.22E-04	6.20E-02	1
wgcna	turquoise	0.78	c2_canonical	cp_reactome	REACTOME_3_UTR_MEDIATED_TRANSLATIONAL_REGULATION	627	176	36	2.03E-26	9.65E-23	22
wgcna	red	0.87	h_hallmark	h_hallmark	HALLMARK_MTORC1_SIGNALING	57	200	3	5.22E-03	8.71E-02	1
wgcna	red	0.87	h_hallmark	h_hallmark	HALLMARK_IL2_STAT5_SIGNALING	57	200	2	4.80E-02	6.00E-01	0
wgcna	red	0.87	h_hallmark	h_hallmark	HALLMARK_TGF_BETA_SIGNALING	57	54	1	9.03E-02	9.03E-01	0
wgcna	red	0.87	tissues	tregs	Treg	57	200	3	5.22E-03	3.81E-01	0
wgcna	red	0.87	tissues	tcells	T cells CD57+	57	200	2	4.80E-02	8.76E-01	0
wgcna	red	0.87	tissues	cd8tcells	Thymic SP CD8+ T cells	57	200	2	4.80E-02	8.76E-01	0
wgcna	red	0.87	tissues	myeloid	DC	57	200	2	4.80E-02	8.76E-01	0
wgcna	red	0.87	tissues	bcells	B cells CD19+	57	200	0	1.00E+00	1.00E+00	0
wgcna	salmon	0.85	btm	btm	targets of FOSL1/2 (M0)	107	12	0	1.00E+00	1.00E+00	0
wgcna	salmon	0.85	btm	btm	integrin cell surface interactions (I) (M1.0)	107	29	0	1.00E+00	1.00E+00	0
wgcna	salmon	0.85	btm	btm	integrin cell surface interactions (II) (M1.1)	107	12	0	1.00E+00	1.00E+00	0
wgcna	salmon	0.85	btm	btm	extracellular matrix (I) (M2.0)	107	30	0	1.00E+00	1.00E+00	0
wgcna	salmon	0.85	btm	btm	extracellular matrix (II) (M2.1)	107	45	0	1.00E+00	1.00E+00	0
wgcna	lightgreen	0.95	c7_immunologic	c7_immunologic	GSE29618_BCELL_VS_MONOCYTE_DAY7_FLU_VACCINE_UP	208	200	14	5.00E-11	2.39E-08	8
wgcna	salmon	0.85	c1_positional	c1_positional	chr20p13	107	99	5	1.94E-05	3.17E-03	2
wgcna	salmon	0.85	c1_positional	c1_positional	chr1p31	107	134	4	1.02E-03	8.29E-02	1
wgcna	salmon	0.85	c1_positional	c1_positional	chr6q14	107	59	3	9.79E-04	8.29E-02	1
wgcna	salmon	0.85	c1_positional	c1_positional	chr4q26	107	35	2	5.92E-03	3.86E-01	0
wgcna	turquoise	0.78	c2_canonical	cp_reactome	REACTOME_TRANSLATION	627	222	39	6.51E-26	1.54E-22	22
wgcna	tan	0.66	c5_ontology	mf	LIGASE_ACTIVITY_FORMING_CARBON_OXYGEN_BONDS	44	14	3	8.27E-07	1.20E-03	3
wgcna	salmon	0.85	c3_motif	mir	AGCACTT,MIR-93,MIR-302A,MIR-302B,MIR-302C,MIR-302D,MIR-372,MIR-373,MIR-520E,MIR-520A,MIR-526B,MIR-520B,MIR-520C,MIR-520D	107	343	0	1.00E+00	1.00E+00	0
wgcna	salmon	0.85	c3_motif	mir	CTACCTC,LET-7A,LET-7B,LET-7C,LET-7D,LET-7E,LET-7F,MIR-98,LET-7G,LET-7I	107	391	0	1.00E+00	1.00E+00	0
wgcna	salmon	0.85	c3_motif	mir	GCACTTT,MIR-17-5P,MIR-20A,MIR-106A,MIR-106B,MIR-20B,MIR-519D	107	595	0	1.00E+00	1.00E+00	0
wgcna	salmon	0.85	c3_motif	mir	TGCTGCT,MIR-15A,MIR-16,MIR-15B,MIR-195,MIR-424,MIR-497	107	601	0	1.00E+00	1.00E+00	0
wgcna	salmon	0.85	c3_motif	mir	TGTTTAC,MIR-30A-5P,MIR-30C,MIR-30D,MIR-30B,MIR-30E-5P	107	579	0	1.00E+00	1.00E+00	0
wgcna	turquoise	0.78	c2_canonical	cp_kegg	KEGG_RIBOSOME	627	88	27	3.04E-25	4.81E-22	21
wgcna	turquoise	0.78	c2_canonical	cp_reactome	REACTOME_PEPTIDE_CHAIN_ELONGATION	627	153	33	4.18E-25	4.96E-22	21
wgcna	pink	0.87	c4_computational	cgn	MORF_HDAC2	120	277	8	9.10E-06	1.28E-03	3
wgcna	pink	0.87	c4_computational	cgn	MORF_SP3	120	80	5	1.20E-05	1.28E-03	3
wgcna	salmon	0.85	c5_ontology	mf	RNA_BINDING	107	259	6	2.20E-04	1.07E-01	1
wgcna	salmon	0.85	c5_ontology	mf	STRUCTURAL_MOLECULE_ACTIVITY	107	244	6	1.59E-04	1.07E-01	1
wgcna	salmon	0.85	c5_ontology	bp	TRANSLATION	107	180	5	3.28E-04	1.19E-01	1
wgcna	salmon	0.85	c5_ontology	bp	TRNA_PROCESSING	107	10	0	1.00E+00	1.00E+00	0
wgcna	salmon	0.85	c6_oncogenic	c6_oncogenic	GLI1_UP.V1_DN	107	29	0	1.00E+00	1.00E+00	0
wgcna	salmon	0.85	c6_oncogenic	c6_oncogenic	GLI1_UP.V1_UP	107	27	0	1.00E+00	1.00E+00	0
wgcna	salmon	0.85	c6_oncogenic	c6_oncogenic	E2F1_UP.V1_DN	107	193	0	1.00E+00	1.00E+00	0
wgcna	salmon	0.85	c6_oncogenic	c6_oncogenic	E2F1_UP.V1_UP	107	189	1	4.64E-01	1.00E+00	0
wgcna	salmon	0.85	c6_oncogenic	c6_oncogenic	EGFR_UP.V1_DN	107	196	0	1.00E+00	1.00E+00	0
wgcna	salmon	0.85	c7_immunologic	c7_immunologic	KAECH_NAIVE_VS_DAY8_EFF_CD8_TCELL_UP	107	200	2	1.40E-01	1.00E+00	0
wgcna	salmon	0.85	c7_immunologic	c7_immunologic	KAECH_NAIVE_VS_DAY8_EFF_CD8_TCELL_DN	107	200	0	1.00E+00	1.00E+00	0
wgcna	salmon	0.85	c7_immunologic	c7_immunologic	KAECH_NAIVE_VS_DAY15_EFF_CD8_TCELL_UP	107	200	2	1.40E-01	1.00E+00	0
wgcna	salmon	0.85	c7_immunologic	c7_immunologic	KAECH_NAIVE_VS_DAY15_EFF_CD8_TCELL_DN	107	200	0	1.00E+00	1.00E+00	0
wgcna	salmon	0.85	c7_immunologic	c7_immunologic	KAECH_NAIVE_VS_MEMORY_CD8_TCELL_UP	107	200	0	1.00E+00	1.00E+00	0
wgcna	salmon	0.85	h_hallmark	h_hallmark	HALLMARK_MYC_TARGETS_V1	107	200	4	4.34E-03	2.17E-01	1
wgcna	salmon	0.85	h_hallmark	h_hallmark	HALLMARK_TNFA_SIGNALING_VIA_NFKB	107	200	0	1.00E+00	1.00E+00	0
wgcna	salmon	0.85	h_hallmark	h_hallmark	HALLMARK_HYPOXIA	107	200	0	1.00E+00	1.00E+00	0
wgcna	salmon	0.85	h_hallmark	h_hallmark	HALLMARK_CHOLESTEROL_HOMEOSTASIS	107	74	0	1.00E+00	1.00E+00	0
wgcna	salmon	0.85	h_hallmark	h_hallmark	HALLMARK_MITOTIC_SPINDLE	107	200	0	1.00E+00	1.00E+00	0
wgcna	salmon	0.85	tissues	bcells	B cells CD19+	107	200	0	1.00E+00	1.00E+00	0
wgcna	salmon	0.85	tissues	bcells	B cells cord blood CD34+	107	200	0	1.00E+00	1.00E+00	0
wgcna	salmon	0.85	tissues	bcells	B cells immature	107	200	0	1.00E+00	1.00E+00	0
wgcna	salmon	0.85	tissues	bcells	B cells PreI	107	200	0	1.00E+00	1.00E+00	0
wgcna	salmon	0.85	tissues	bcells	B cells PreII	107	200	0	1.00E+00	1.00E+00	0
wgcna	tan	0.66	btm	btm	targets of FOSL1/2 (M0)	44	12	0	1.00E+00	1.00E+00	0
wgcna	tan	0.66	btm	btm	integrin cell surface interactions (I) (M1.0)	44	29	0	1.00E+00	1.00E+00	0
wgcna	tan	0.66	btm	btm	integrin cell surface interactions (II) (M1.1)	44	12	0	1.00E+00	1.00E+00	0
wgcna	tan	0.66	btm	btm	extracellular matrix (I) (M2.0)	44	30	0	1.00E+00	1.00E+00	0
wgcna	tan	0.66	btm	btm	extracellular matrix (II) (M2.1)	44	45	0	1.00E+00	1.00E+00	0
wgcna	tan	0.66	c1_positional	c1_positional	chr5q23	44	84	0	1.00E+00	1.00E+00	0
wgcna	tan	0.66	c1_positional	c1_positional	chr16q24	44	123	0	1.00E+00	1.00E+00	0
wgcna	tan	0.66	c1_positional	c1_positional	chr8q24	44	214	0	1.00E+00	1.00E+00	0
wgcna	tan	0.66	c1_positional	c1_positional	chr13q11	44	22	0	1.00E+00	1.00E+00	0
wgcna	tan	0.66	c1_positional	c1_positional	chr7p21	44	57	0	1.00E+00	1.00E+00	0
wgcna	turquoise	0.78	c2_canonical	cp_reactome	REACTOME_INFLUENZA_VIRAL_RNA_TRANSCRIPTION_AND_REPLICATION	627	169	34	9.09E-25	8.63E-22	21
wgcna	turquoise	0.78	h_hallmark	h_hallmark	HALLMARK_MYC_TARGETS_V1	627	200	18	7.45E-08	3.72E-06	5
[truncated: 101 more rows]
